# Supplementary material for: Integrated Analysis of miRNA and mRNA Expression Profiles Associated with Development of Skeletal Muscle of Jiangquan Black Pigs
Source: Genes (Basel). 2025 Jun 12;16(6):701. doi: 10.3390/genes16060701 (PMC12193276; doi:10.3390/genes16060701)
Supplement: Supplementary file 1 [file genes-16-00701-s001.zip]

Archive with 5 entries (5 files):
- Supplymentary Table S1.xlsx
- Supplymentary Table S2.xlsx
- Supplymentary Table S3.xlsx
- Supplymentary Table S4.xlsx
- Supplymentary Table S5.xlsx
