# Supplementary material for: Integrated Analysis of miRNA and mRNA Expression Profiles Associated with Development of Skeletal Muscle of Jiangquan Black Pigs
Source: Genes (Basel). 2025 Jun 12;16(6):701. doi: 10.3390/genes16060701 (PMC12193276; doi:10.3390/genes16060701)
Supplement: Supplementary file 1 [file genes-16-00701-s001.zip › Supplymentary Table S1.xlsx]

## Sheet: Sheet1
Table S1 Primer sequences used for RT-qPCR.
Primer Name	Primer sequence
U6	CTCGCTTCGGCAGCACA
MiRNA universal reverse primer	GCGAGCACAGAATTAATACG
ssc-miR-454	TAGTGCAATATTGCTTATAGGGT
ssc-miR-10386	GTCGTCCTCTCCCTCCCTCCT
ssc-miR-205	TCCTTCATTCCACCGGAGTCTG
miR-505	TCAACACTTGCTGGTTTCCTCAT
miR-2-3p	TCACAGCCAGCTTTGATGAGC
miR-146	TGAGAACTGAATTCCAAGGGTG
miR-8159-3p	TCAGTAACTGGAATCTGTCCCT
miR-9182	CGGTTGCACAAAGCGTCTCATGTCT
GAPDH F	CGTCCCTGAGACACGATGGT
GAPDH R	GCCTTGACTGTGAAGTGGAAC
IGFBP5 F	GCCCTGCGACGAGAAAGC
IGFBP5 R	TAGACGCCGCACGCATGC
ZBP1 F	AACTCAACCAAGTCCTCCACC
ZBP1 R	TCCCGTCGGTCCCAGCAT
PAK1 F	GCAGAGCAAACGGAGCA
PAK1 R	GATGCCCAGGGACCAAATGTCAA
MAFF F	TCAGACGAGGCGTTGATGGG
MAFF R	GCGTAGCCACGGTTCTTGAGT
ACSS1 F	CTAGGTCTGGAAAAGTCATGC
ACSS1 R	GTCCTTGTACTCCTGGTAGGCACTG
HMOX2 F	CCAGCACAGGGGAAGGGACCCA
HMOX2 R	ATCTTCTCTTTGGTCTCCAGGTTCA
HGS F	GGTGGGCGCCTACATG
HGS R	TGGGCTGGTAGGACGAGT
