# Supplementary material for: Integrated Analysis of miRNA and mRNA Expression Profiles Associated with Development of Skeletal Muscle of Jiangquan Black Pigs
Source: Genes (Basel). 2025 Jun 12;16(6):701. doi: 10.3390/genes16060701 (PMC12193276; doi:10.3390/genes16060701)
Supplement: Supplementary file 1 [file genes-16-00701-s001.zip › Supplymentary Table S2.xlsx]

## Sheet: Sheet1
Table of mRNA all.reads_info
Sample	RIN values
F-1	8.8
F-2	8.9
F-3	9.2
F-4	8.8
S-1	8.9
S-2	8.9
S-3	8.6
S-4	8.9
Sample	Total	Unmapped(%)	Unique_Mapped(%)	Multiple_Mapped(%)	Total_Mapped(%)
F-1	93764112	20100518 (21.44%)	59456443 (63.41%)	14207151 (15.15%)	73663594 (78.56%)
F-2	102461148	33641011 (32.83%)	50766830 (49.55%)	18053307 (17.62%)	68820137 (67.17%)
F-3	98837426	35378899 (35.80%)	49136059 (49.71%)	14322468 (14.49%)	63458527 (64.20%)
F-4	101381450	31696984 (31.27%)	49469362 (48.80%)	20215104 (19.94%)	69684466 (68.73%)
S-1	102496124	39220883 (38.27%)	48499989 (47.32%)	14775252 (14.42%)	63275241 (61.73%)
S-2	95468576	34854881 (36.51%)	45041864 (47.18%)	15571831 (16.31%)	60613695 (63.49%)
S-3	93291772	28027027 (30.04%)	52510876 (56.29%)	12753869 (13.67%)	65264745 (69.96%)
S-4	92882370	29182413 (31.42%)	50245292 (54.10%)	13454665 (14.49%)	63699957 (68.58%)
Sample	RawData(bp)	BF_Q20(%)	BF_Q30(%)	BF_N(%)	BF_GC(%)
F-1	14295209400	13913113948 (97.33%)	13327876565 (93.23%)	19376 (0.00%)	7996953136 (55.94%)
F-2	15604504800	15186823248 (97.32%)	14571398787 (93.38%)	197585 (0.00%)	8970283861 (57.49%)
F-3	15061990200	14674581704 (97.43%)	14092601775 (93.56%)	18871 (0.00%)	8734122175 (57.99%)
F-4	15471991200	15111924025 (97.67%)	14564740639 (94.14%)	195827 (0.00%)	8943860893 (57.81%)
S-1	15594867300	15160416565 (97.21%)	14524996397 (93.14%)	198361 (0.00%)	8786825989 (56.34%)
S-2	14587179600	14191510745 (97.29%)	13617429124 (93.35%)	183946 (0.00%)	8482364610 (58.15%)
S-3	14213321100	13838321470 (97.36%)	13274743840 (93.40%)	178023 (0.00%)	8054217468 (56.67%)
S-4	14179868100	13795397216 (97.29%)	13233292090 (93.32%)	179641 (0.00%)	8163113780 (57.57%)
Sample	CleanData(bp)	AF_Q20(%)	AF_Q30(%)	AF_N(%)	AF_GC(%)
F-1	14169221396	13820127751 (97.54%)	13247777202 (93.50%)	19211 (0.00%)	7920814869 (55.90%)
F-2	15455529768	15078387256 (97.56%)	14478846918 (93.68%)	194491 (0.00%)	8879556177 (57.45%)
F-3	14920893046	14571191202 (97.66%)	14003985159 (93.85%)	18745 (0.00%)	8647668938 (57.96%)
F-4	15350988150	15024061510 (97.87%)	14489584711 (94.39%)	193383 (0.00%)	8869412762 (57.78%)
S-1	15442610918	15051361427 (97.47%)	14432699483 (93.46%)	195029 (0.00%)	8692984968 (56.29%)
S-2	14437471550	14082357667 (97.54%)	13524312905 (93.68%)	181158 (0.00%)	8391017741 (58.12%)
S-3	14095330254	13752865783 (97.57%)	13201990565 (93.66%)	175519 (0.00%)	7982128285 (56.63%)
S-4	14017378016	13671090868 (97.53%)	13125187571 (93.64%)	176379 (0.00%)	8068776013 (57.56%)
Table of DEGs identified between the S group and the F group
	id	log2(fc)	PValue	Symbol
	ENSSSCG00000046391	8.28425	8.10692e-08	Pol
	ENSSSCG00000025578	1.31048	6.50557e-06	ALDH1A2
	ENSSSCG00000056685	-1.36152	1.10079e-05	PLCXD2
	ENSSSCG00000040638	2.38426	0.000125736	DIO2
	ENSSSCG00000033952	2.71115	0.000264155	CITED4
	ENSSSCG00000030548	1.50334	0.000269577	HERC5
	ENSSSCG00000012077	1.54237	0.000321892	MX1
	ENSSSCG00000000703	1.39611	0.000470891	Vamp1
	ENSSSCG00000024312	3.29951	0.000475844	ID4
	ENSSSCG00000012853	1.24879	0.000574282	IRF7
	ENSSSCG00000022492	-1.43034	0.000586361	AMPD3
	ENSSSCG00000009881	1.28216	0.000954088	OAS2
	ENSSSCG00000017416	1.61139	0.00116612	DHX58
	ENSSSCG00000006328	0.867669	0.00120284	RXRG
	ENSSSCG00000007987	0.740727	0.00136964	DECR2
	ENSSSCG00000054228	-4.80537	0.00149198	Pol
	ENSSSCG00000015617	1.86133	0.00159024	G0S2
	ENSSSCG00000047932	2.92905	0.0016397	HSPA6
	ENSSSCG00000016583	1.7985	0.00173896	GARIN1A
	ENSSSCG00000061941	-3.47981	0.00179856	EXT2
	ENSSSCG00000030408	1.07047	0.00186917	DDX58
	ENSSSCG00000021411	0.941723	0.00190549	HIST1H2BD
	ENSSSCG00000033550	3.71102	0.00220875	H3C1
	ENSSSCG00000044013	1.15016	0.00226404	H2BC20P
	ENSSSCG00000037241	1.1138	0.00233927	RGS2
	ENSSSCG00000054936	2.18576	0.00273514	RBP5
	ENSSSCG00000013113	-0.792009	0.00290551	TMEM132A
	ENSSSCG00000037637	1.28245	0.00293168	GGH
	ENSSSCG00000007508	0.989882	0.00300877	ZBP1
	ENSSSCG00000008648	1.38291	0.00326546	RSAD2
	ENSSSCG00000049336	3.99638	0.00336151	H2BK1
	ENSSSCG00000029275	-0.853266	0.00362689	PPARGC1A
	ENSSSCG00000022797	1.18451	0.00369921	PPP1R3B
	ENSSSCG00000026686	1.40543	0.00370512	PDZD9
	ENSSSCG00000001835	-1.04112	0.00429509	ABHD2
	ENSSSCG00000026984	-0.807575	0.00438988	DIPK2B
	ENSSSCG00000015008	2.04391	0.00474412	C11orf65
	ENSSSCG00000001011	0.603277	0.0049702	SERPINB1
	ENSSSCG00000023806	1.09253	0.00505713	LRRN1
	ENSSSCG00000012076	1.07927	0.00509754	MX2
	ENSSSCG00000061023	0.821561	0.00571686	RTP4
	ENSSSCG00000002140	0.590593	0.00614878	KLHL33
	ENSSSCG00000002012	5.94251	0.00669798	CARMIL3
	ENSSSCG00000016385	2.0956	0.00698654	Cdk20
	ENSSSCG00000016578	-0.75041	0.00705939	FLNC
	ENSSSCG00000040981	1.26923	0.00722545	GMFG
	ENSSSCG00000011874	0.841266	0.00744619	PARP14
	ENSSSCG00000035417	1.18765	0.00831521	TMEM238
	ENSSSCG00000014670	0.685944	0.00831665	TRIM5
	ENSSSCG00000061268	0.893958	0.00839935	IFIT3
	ENSSSCG00000007942	-1.02414	0.00845614	HMOX2
	ENSSSCG00000005896	1.16103	0.00857432	LRRC24
	ENSSSCG00000053139	1.01188	0.00868421	H2AC11
	ENSSSCG00000041935	-0.746161	0.00893662	HSPB7
	ENSSSCG00000011195	-1.00358	0.00898186	GALNT15
	ENSSSCG00000006175	-1.0411	0.00908913	LY96
	ENSSSCG00000062678	0.682617	0.0093538	ACOT1
	ENSSSCG00000033453	0.745976	0.00943833	Bst2
	ENSSSCG00000063327	-1.51407	0.00968797	--
	ENSSSCG00000000442	7.26679	0.0104509	INHBE
	ENSSSCG00000007133	-0.929506	0.0109413	ACSS1
	ENSSSCG00000007642	1.91228	0.010955	AZGP1
	ENSSSCG00000015584	0.973497	0.0112052	PROX1
	ENSSSCG00000055162	0.719507	0.0112889	RNF213
	ENSSSCG00000030278	-0.792305	0.0115347	MLLT11
	ENSSSCG00000015550	1.21107	0.0116115	RGS16
	ENSSSCG00000039985	0.975243	0.0118246	CES1
	ENSSSCG00000032996	0.839225	0.0118593	SLC7A5
	ENSSSCG00000005008	4.25769	0.0126491	POLE2
	ENSSSCG00000005617	1.14997	0.0126696	STXBP1
	ENSSSCG00000015332	6.98584	0.0127737	PON1
	ENSSSCG00000005604	0.980952	0.0127855	PBX3
	ENSSSCG00000014084	0.793438	0.0128398	POC5
	ENSSSCG00000012663	0.963424	0.0129031	ENOX2
	ENSSSCG00000024685	2.23897	0.013123	GRIA2
	ENSSSCG00000024914	-1.87069	0.0132188	CFB
	ENSSSCG00000010814	-1.10297	0.0135956	ESRRG
	ENSSSCG00000040575	1.86689	0.0137711	ISG15
	ENSSSCG00000052916	-1.52066	0.0139197	Cyp4f6
	ENSSSCG00000017232	-0.867065	0.0140507	SLC9A3R1
	ENSSSCG00000027860	0.635347	0.0143548	ERAP2
	ENSSSCG00000025876	0.623124	0.0145422	PBLD
	ENSSSCG00000031076	0.725565	0.0146463	MAPK7
	ENSSSCG00000059574	1.28177	0.0148689	H4-I
	ENSSSCG00000010530	-2.26178	0.0150642	CRTAC1
	ENSSSCG00000010831	0.889723	0.0152453	DUSP10
	ENSSSCG00000001478	0.807247	0.0155183	BMP5
	ENSSSCG00000012941	0.835104	0.0155412	SLC29A2
	ENSSSCG00000041522	-5.24793	0.0155531	L1RE1
	ENSSSCG00000000927	-1.38139	0.0156482	TMTC3
	ENSSSCG00000011717	1.99048	0.0160285	IGSF10
	ENSSSCG00000000645	-0.961045	0.0164654	GABARAPL1
	ENSSSCG00000038322	1.29571	0.0167902	DGAT2
	MSTRG.9554	1.31355	0.0168877	--
	ENSSSCG00000014141	0.874763	0.0169134	RFESD
	ENSSSCG00000017391	0.697618	0.0170857	PLEKHH3
	ENSSSCG00000025460	1.19079	0.0173985	SPSB2
	ENSSSCG00000029985	0.667887	0.0174413	ARL10
	ENSSSCG00000008496	0.590673	0.0179099	EIF2AK2
	ENSSSCG00000007493	-1.11109	0.017911	AURKA
	ENSSSCG00000004094	0.824028	0.0179623	PPP1R14C
	ENSSSCG00000030165	-0.793821	0.0180124	MAFF
	ENSSSCG00000036609	-5.95688	0.0183066	TBXT
	ENSSSCG00000040615	3.61626	0.018345	MALRD1
	ENSSSCG00000033626	0.600486	0.0183781	SREBF1
	ENSSSCG00000010428	-2.56249	0.0184782	DKK1
	ENSSSCG00000004179	-4.4848	0.0185875	VNN2
	ENSSSCG00000007554	-0.95994	0.0189876	ZFAND2A
	ENSSSCG00000010464	0.832625	0.0190158	PPP1R3C
	ENSSSCG00000033606	0.602362	0.019044	H2AC8
	ENSSSCG00000022975	0.831458	0.0191334	AMT
	ENSSSCG00000029199	0.743914	0.0191488	SCN4B
	ENSSSCG00000029002	2.23595	0.0196412	PNKD
	ENSSSCG00000001042	2.09664	0.0197321	MAK
	ENSSSCG00000009664	1.30433	0.0200916	PTK2B
	ENSSSCG00000025810	1.02248	0.0208715	KCNAB1
	ENSSSCG00000018005	0.709801	0.0212861	MYH8
	ENSSSCG00000023045	0.713766	0.0214119	BAHCC1
	ENSSSCG00000046490	6.7211	0.0214611	Pol
	ENSSSCG00000036030	0.753515	0.0218184	INKA2
	ENSSSCG00000016690	1	0.0221843	CREB5
	ENSSSCG00000058709	0.909361	0.0223935	GBP4
	ENSSSCG00000013374	-1.68933	0.0224139	KCNC1
	ENSSSCG00000005000	1.2713	0.0227093	FANCM
	ENSSSCG00000032857	2.82811	0.0230553	S100A12
	ENSSSCG00000038627	1.42626	0.0233644	ADAMTS18
	ENSSSCG00000052142	1.14681	0.0236086	Vps35l
	ENSSSCG00000003088	0.667657	0.0236377	APOE
	ENSSSCG00000013425	4.75489	0.0238548	MISP
	ENSSSCG00000042208	0.956876	0.0240654	H2AX
	ENSSSCG00000027550	-0.831555	0.0250591	PLCD1
	ENSSSCG00000015557	-1.13225	0.0251789	NMNAT2
	ENSSSCG00000010954	-1.49635	0.025285	C9orf153
	ENSSSCG00000029621	0.771603	0.0254232	BMPR1B
	ENSSSCG00000009807	-1.99496	0.0256376	RHOF
	ENSSSCG00000027093	0.668953	0.025797	FOLH1
	ENSSSCG00000044141	1.12236	0.0261446	PHLDA1
	ENSSSCG00000032367	-0.806403	0.0262002	CEBPD
	ENSSSCG00000009239	3.72935	0.0262414	PLAC8
	MSTRG.2695	-3.56034	0.0264117	--
	ENSSSCG00000029509	0.720372	0.026762	KIF22
	ENSSSCG00000032583	0.719396	0.0268247	SRSF5
	ENSSSCG00000024417	2.98244	0.0272643	ERC2
	ENSSSCG00000007427	1.10798	0.0272881	ZSWIM3
	ENSSSCG00000016672	-1.22134	0.0276835	ADCYAP1R1
	ENSSSCG00000013354	-1.7997	0.0280432	CSRP3
	ENSSSCG00000039713	0.757352	0.02815	ANKRD9
	ENSSSCG00000005296	-1.22729	0.0283107	PHF24
	ENSSSCG00000015249	-1.47645	0.0284268	ADAMTS8
	ENSSSCG00000034866	1.87612	0.0287518	TACC1
	ENSSSCG00000015570	-0.81267	0.0287688	IVNS1ABP
	ENSSSCG00000026742	0.931931	0.0292428	BTK
	ENSSSCG00000003410	3.94382	0.0297439	MASP2
	ENSSSCG00000012959	-2.89913	0.0300225	CATSPER1
	ENSSSCG00000010948	1.10537	0.0302675	CTSL
	ENSSSCG00000025523	3.10362	0.0306863	COL2A1
	ENSSSCG00000037318	1.0383	0.030782	TRABD2B
	ENSSSCG00000000916	0.668532	0.0309376	LUM
	ENSSSCG00000052675	0.967689	0.0310624	RDH16
	ENSSSCG00000047900	1.58867	0.0313483	H2AW
	ENSSSCG00000049444	4.74147	0.0317789	--
	ENSSSCG00000026695	6.47978	0.0317789	TNFSF14
	ENSSSCG00000007680	8.16365	0.0318887	MYL10
	ENSSSCG00000028015	1.86449	0.0319738	GAL3ST3
	ENSSSCG00000057447	0.728148	0.0320767	H2AC18
	ENSSSCG00000057512	0.728148	0.0320767	H2AC18
	ENSSSCG00000005465	0.828751	0.0321783	SUSD1
	ENSSSCG00000034754	3.14532	0.0326509	PLEKHS1
	ENSSSCG00000020912	0.716693	0.0328656	HECTD2
	ENSSSCG00000013311	-3.3339	0.033082	KIAA1549L
	ENSSSCG00000030206	-6.3443	0.03319	STK33
	ENSSSCG00000027019	1.16499	0.0333418	CACNA2D3
	ENSSSCG00000043781	0.683517	0.0335619	RHOB
	ENSSSCG00000035290	8.23002	0.0338551	SFI1
	ENSSSCG00000014627	-0.661693	0.0344156	SMPD1
	ENSSSCG00000046071	3.63048	0.0346698	SDK2
	ENSSSCG00000060601	0.61929	0.0347234	PSTPIP2
	ENSSSCG00000000492	0.713867	0.034963	LYZ
	ENSSSCG00000012297	-0.622962	0.0349676	CCDC22
	ENSSSCG00000015541	0.614603	0.0349944	IER5
	ENSSSCG00000023503	0.819074	0.0352707	PRKCD
	ENSSSCG00000038440	1.41195	0.0356444	GTPBP3
	ENSSSCG00000016903	3.71216	0.0357734	GZMA
	ENSSSCG00000038679	-6.35755	0.036089	CNTRL
	ENSSSCG00000036331	0.680158	0.0361313	AMY2
	ENSSSCG00000003521	0.625201	0.0363787	WNT4
	ENSSSCG00000038376	1.27625	0.0365878	ZCWPW2
	ENSSSCG00000036856	-6.61102	0.0367245	L1RE1
	ENSSSCG00000053763	1.14741	0.036767	AGBL3
	ENSSSCG00000003192	1.7136	0.0369882	IL4I1
	ENSSSCG00000023215	-0.632178	0.0370127	MAOB
	ENSSSCG00000007601	-0.735599	0.0371684	TECPR1
	ENSSSCG00000007530	0.718216	0.0371984	PPP1R3D
	ENSSSCG00000006846	-1.6417	0.0373791	HENMT1
	ENSSSCG00000040793	-0.668463	0.0374491	CTSD
	ENSSSCG00000013349	-0.846216	0.0379338	HTATIP2
	ENSSSCG00000022933	1.24286	0.0380295	EFR3B
	ENSSSCG00000058971	-0.592187	0.0380993	FAM219A
	ENSSSCG00000022728	1.50157	0.0380994	HOXC10
	ENSSSCG00000012141	0.915875	0.0382079	CA5B
	ENSSSCG00000023871	0.869015	0.0387759	NAALADL2
	ENSSSCG00000009388	1.21378	0.0391005	KCNRG
	ENSSSCG00000039216	-1.70311	0.0391363	CENPN
	ENSSSCG00000040205	-0.739842	0.0395418	TLCD2
	ENSSSCG00000032580	0.909311	0.0395746	MGST1
	ENSSSCG00000008428	0.769868	0.0397469	MSH2
	ENSSSCG00000005845	1.05105	0.0398597	TOR4A
	ENSSSCG00000006423	2.18892	0.0400946	OR6N2
	ENSSSCG00000025777	0.951927	0.0401922	ESR1
	ENSSSCG00000003763	0.646324	0.0403456	IFI44
	ENSSSCG00000036534	-0.694876	0.0404752	MYOM3
	ENSSSCG00000012125	0.940317	0.0405278	OFD1
	ENSSSCG00000004625	0.725126	0.0410191	LEO1
	ENSSSCG00000010554	1.72969	0.0411339	SCD
	ENSSSCG00000033082	-0.629476	0.0412986	HGS
	ENSSSCG00000025924	0.596607	0.0415093	IGFBP5
	ENSSSCG00000026753	-0.687543	0.0416473	OSBPL11
	ENSSSCG00000007541	0.619894	0.0417607	PDGFA
	MSTRG.1550	-2.51869	0.0417933	--
	ENSSSCG00000026852	1.10886	0.0418486	NPPC
	ENSSSCG00000010570	3.96578	0.0421108	KCNIP2
	ENSSSCG00000038515	-2.76649	0.0423767	SERPINA1
	ENSSSCG00000049910	1.78136	0.0423981	--
	ENSSSCG00000040272	5.66534	0.0431486	TTC29
	ENSSSCG00000036622	-1.71297	0.0432471	--
	ENSSSCG00000022295	0.614737	0.0432679	--
	ENSSSCG00000005930	-0.822582	0.0436504	SLC45A4
	ENSSSCG00000011386	1.69299	0.0437337	MST1
	ENSSSCG00000011906	-1.48977	0.0437705	IGSF11
	ENSSSCG00000035253	-0.635217	0.043936	MAFG
	ENSSSCG00000009240	1.11258	0.044155	PLAC8
	ENSSSCG00000052435	0.62412	0.0442286	H2AC11
	ENSSSCG00000014878	0.590628	0.0442462	PAK1
	ENSSSCG00000017769	0.603794	0.0444629	RAB34
	ENSSSCG00000023379	0.640734	0.0449503	UBE2L6
	ENSSSCG00000012855	-1.31429	0.0449831	SLC22A18
	ENSSSCG00000027013	-0.68005	0.0449854	Cyp4f6
	ENSSSCG00000009705	0.610322	0.0452521	GALNT7
	ENSSSCG00000038969	0.631406	0.0456146	DMPK
	ENSSSCG00000002279	1.10682	0.0457618	GPX2
	ENSSSCG00000006348	-6.633	0.0461093	FCRLB
	ENSSSCG00000052704	0.662242	0.0462424	H3C1
	ENSSSCG00000033171	0.688299	0.0463957	MAPK11
	ENSSSCG00000012504	0.798204	0.0465862	NAP1L3
	ENSSSCG00000034607	0.619619	0.0466175	OGN
	ENSSSCG00000010452	0.620068	0.0466517	IFIT1
	ENSSSCG00000025667	-2.37262	0.0468362	FBXO2
	ENSSSCG00000017146	0.692062	0.0469215	RNF213
	MSTRG.6055	0.948448	0.0479508	--
	ENSSSCG00000038013	-0.595935	0.0482223	DIRAS1
	ENSSSCG00000007146	0.866813	0.0482667	SIGLEC1
	ENSSSCG00000044870	1.03934	0.0486779	--
	ENSSSCG00000058696	7.28309	0.0490343	GVINP1
	ENSSSCG00000011049	0.637798	0.0491233	DCLRE1C
	ENSSSCG00000037541	1.48354	0.0491448	CD300LF
Table miRNA-mRNA Target Negative Correlation
from	to	cor	x1	y1	x2	y2
let-7-z	RDH16	-1	502.356	491.045	502.655	484.271
let-7-z	IFI44	-1	502.356	491.045	507.331	497.703
let-7-z	PBX3	-1	502.356	491.045	493.443	490.276
let-7-z	STXBP1	-1	502.356	491.045	507.583	488.84
let-7-z	PAK1	-1	502.356	491.045	496.6	491.4
let-7-z	EFR3B	-1	502.356	491.045	499.877	489.949
let-7-z	SCN4B	-1	502.356	491.045	505.895	494.279
let-7-z	AMT	-1	502.356	491.045	505.84	499.139
let-7-z	PRKCD	-1	502.356	491.045	504.266	495.442
let-7-z	RNF213	-1	502.356	491.045	500.24	493.316
let-7-z	EIF2AK2	-1	502.356	491.045	503.431	488.262
let-7-z	TACC1	-1	502.356	491.045	495.175	489.877
let-7-z	PBLD	-1	502.356	491.045	502.281	487.337
let-7-z	PNKD	-1	502.356	491.045	507.431	486.819
let-7-z	SCD	-1	502.356	491.045	497.735	487.188
miR-10955-z	IER5	-1	495.513	504.379	489.865	503.008
miR-10955-z	MALRD1	-1	495.513	504.379	498.953	497.894
miR-11-y	AMPD3	-1	484.422	485.556	482.946	488.711
miR-11-y	Cyp4f6	-1	484.422	485.556	482.752	486.912
miR-11-y	ADCYAP1R1	-1	484.422	485.556	490.122	480.681
miR-11-y	TLCD2	-1	484.422	485.556	486.572	487.271
miR-11-y	IVNS1ABP	-1	484.422	485.556	483.155	483.064
miR-11-y	ACSS1	-1	484.422	485.556	488.087	488.361
miR-11-y	PPARGC1A	-1	484.422	485.556	481.173	491.916
miR-11-y	ENSSSCG00000036622	-1	484.422	485.556	485.07	483.027
miR-11-y	KIAA1549L	-1	484.422	485.556	481.278	484.876
miR-12135-z	DMPK	-1	494.095	496.828	491.453	503.957
miR-12135-z	LRRN1	-1	494.095	496.828	492.322	493.747
miR-12135-z	EFR3B	-1	494.095	496.828	499.877	489.949
miR-12135-z	GRIA2	-1	494.095	496.828	501.672	497.815
miR-12135-z	MISP	-1	494.095	496.828	496.156	500.641
miR-12135-z	FANCM	-1	494.095	496.828	487.555	496.47
miR-12135-z	SCD	-1	494.095	496.828	497.735	487.188
miR-12135-z	CES1	-1	494.095	496.828	497.979	500.857
miR-142-x	DKK1	-1	488.268	478.108	494.322	475.421
miR-142-x	Cyp4f6	-1	488.268	478.108	482.752	486.912
miR-142-x	ADCYAP1R1	-1	488.268	478.108	490.122	480.681
miR-142-x	DIRAS1	-1	488.268	478.108	487.197	480.803
miR-146-z	IVNS1ABP	-1	482.856	484.862	483.155	483.064
miR-146-z	MAFF	-1	482.856	484.862	483.3	481.017
miR-146-z	PHF24	-1	482.856	484.862	484.67	489.365
miR-146-z	ENSSSCG00000036622	-1	482.856	484.862	485.07	483.027
miR-146-z	GALNT15	-1	482.856	484.862	486.294	489.507
miR-146-z	DIRAS1	-1	482.856	484.862	487.197	480.803
miR-146-z	MLLT11	-1	482.856	484.862	480.88	487.561
miR-182-y	Cyp4f6	-1	481.106	493.82	482.752	486.912
miR-202-z	RDH16	-1	498.644	491.724	502.655	484.271
miR-202-z	SIGLEC1	-1	498.644	491.724	499.438	494.852
miR-202-z	KCNIP2	-1	498.644	491.724	495.858	487.805
miR-202-z	IGFBP5	-1	498.644	491.724	493.291	498.338
miR-202-z	PBLD	-1	498.644	491.724	502.281	487.337
miR-202-z	MX2	-1	498.644	491.724	491.258	495.091
miR-202-z	MALRD1	-1	498.644	491.724	498.953	497.894
miR-202-z	DCLRE1C	-1	498.644	491.724	507.649	490.388
miR-245-y	MAFF	-1	486.705	478.306	483.3	481.017
miR-245-y	DIPK2B	-1	486.705	478.306	489.319	479.09
miR-245-y	TECPR1	-1	486.705	478.306	491.269	478.664
miR-245-y	KIAA1549L	-1	486.705	478.306	481.278	484.876
miR-245-y	SLC22A18	-1	486.705	478.306	491.939	475.538
miR-2478-z	MSTRG.9554	-1	503.905	493.489	496.655	497.949
miR-2478-z	LYZ	-1	503.905	493.489	501.315	501.709
miR-2478-z	SERPINB1	-1	503.905	493.489	508.737	493.943
miR-2478-z	SUSD1	-1	503.905	493.489	508.208	495.809
miR-2478-z	STXBP1	-1	503.905	493.489	507.583	488.84
miR-2478-z	IFIT3	-1	503.905	493.489	504.859	485.445
miR-2478-z	PPP1R3C	-1	503.905	493.489	504.962	488.862
miR-2478-z	ALDH1A2	-1	503.905	493.489	500.93	499.528
miR-2478-z	TNFSF14	-1	503.905	493.489	503.907	491.399
miR-2478-z	EFR3B	-1	503.905	493.489	499.877	489.949
miR-2478-z	PPP1R3B	-1	503.905	493.489	506.061	496.442
miR-2478-z	ESR1	-1	503.905	493.489	498.197	489.522
miR-2478-z	OGN	-1	503.905	493.489	509.542	489.885
miR-2478-z	KLHL33	-1	503.905	493.489	507.864	485.209
miR-2478-z	GRIA2	-1	503.905	493.489	501.672	497.815
miR-2478-z	TRABD2B	-1	503.905	493.489	500.561	496.978
miR-2478-z	GTPBP3	-1	503.905	493.489	506.114	486.431
miR-2478-z	MGST1	-1	503.905	493.489	509.064	487.334
miR-2478-z	EIF2AK2	-1	503.905	493.489	503.431	488.262
miR-2478-z	ERC2	-1	503.905	493.489	500.004	487.529
miR-2478-z	SRSF5	-1	503.905	493.489	498.228	499.332
miR-2478-z	PRKCD	-1	503.905	493.489	504.266	495.442
miR-2478-z	PBLD	-1	503.905	493.489	502.281	487.337
miR-2478-z	MALRD1	-1	503.905	493.489	498.953	497.894
miR-2478-z	ENOX2	-1	503.905	493.489	503.818	497.736
miR-2478-z	PAK1	-1	503.905	493.489	496.6	491.4
miR-2478-z	ENSSSCG00000049910	-1	503.905	493.489	504.603	500.447
miR-2478-z	Pol	-1	503.905	493.489	503.004	501.461
miR-2478-z	ENSSSCG00000049444	-1	503.905	493.489	501.564	495.161
miR-263-x	IGSF11	-1	482.991	494.043	483.425	498.807
miR-263-x	CRTAC1	-1	482.991	494.043	484.304	491.743
miR-263-x	Cyp4f6	-1	482.991	494.043	482.752	486.912
miR-263-x	PHF24	-1	482.991	494.043	484.67	489.365
miR-276-y	Cyp4f6	-1	484.706	487.315	482.752	486.912
miR-276-y	AURKA	-1	484.706	487.315	485.932	492.27
miR-276-y	MAFG	-1	484.706	487.315	480.489	490.243
miR-276-y	TLCD2	-1	484.706	487.315	486.572	487.271
miR-276-y	AMPD3	-1	484.706	487.315	482.946	488.711
miR-276-y	ACSS1	-1	484.706	487.315	488.087	488.361
miR-276-y	CCDC22	-1	484.706	487.315	487.782	486.014
miR-276-y	ENSSSCG00000036622	-1	484.706	487.315	485.07	483.027
miR-276-y	Cyp4f6	-1	484.706	487.315	482.752	486.912
miR-276-y	ABHD2	-1	484.706	487.315	484.913	481.154
miR-276-y	HMOX2	-1	484.706	487.315	489.742	486.61
miR-277-y	CRTAC1	-1	483.08	490.72	484.304	491.743
miR-277-y	AMPD3	-1	483.08	490.72	482.946	488.711
miR-277-y	TLCD2	-1	483.08	490.72	486.572	487.271
miR-277-y	ACSS1	-1	483.08	490.72	488.087	488.361
miR-277-y	CCDC22	-1	483.08	490.72	487.782	486.014
miR-277-y	GALNT15	-1	483.08	490.72	486.294	489.507
miR-277-y	CENPN	-1	483.08	490.72	482.113	496.275
miR-277-y	KIAA1549L	-1	483.08	490.72	481.278	484.876
miR-2-y	NMNAT2	-1	489.355	483.759	493.505	480.01
miR-2-y	IVNS1ABP	-1	489.355	483.759	483.155	483.064
miR-2-y	CRTAC1	-1	489.355	483.759	484.304	491.743
miR-2-y	ADCYAP1R1	-1	489.355	483.759	490.122	480.681
miR-2-y	DIPK2B	-1	489.355	483.759	489.319	479.09
miR-2-y	AURKA	-1	489.355	483.759	485.932	492.27
miR-2-y	TLCD2	-1	489.355	483.759	486.572	487.271
miR-2-y	STK33	-1	489.355	483.759	494.463	478.071
miR-2-y	ACSS1	-1	489.355	483.759	488.087	488.361
miR-2-y	CCDC22	-1	489.355	483.759	487.782	486.014
miR-2-y	DIRAS1	-1	489.355	483.759	487.197	480.803
miR-2-y	GALNT15	-1	489.355	483.759	486.294	489.507
miR-2-y	CTSD	-1	489.355	483.759	495.899	479.266
miR-2-y	TECPR1	-1	489.355	483.759	491.269	478.664
miR-2-y	HGS	-1	489.355	483.759	492.146	481.369
miR-2-y	SERPINA1	-1	489.355	483.759	490.202	476.749
miR-2-y	HMOX2	-1	489.355	483.759	489.742	486.61
miR-31-x	Cyp4f6	-1	487.143	482.874	482.752	486.912
miR-31-x	PLCXD2	-1	487.143	482.874	492.634	477.371
miR-31-x	ACSS1	-1	487.143	482.874	488.087	488.361
miR-31-x	ENSSSCG00000036622	-1	487.143	482.874	485.07	483.027
miR-31-x	HGS	-1	487.143	482.874	492.146	481.369
miR-31-x	Cyp4f6	-1	487.143	482.874	482.752	486.912
miR-31-x	ABHD2	-1	487.143	482.874	484.913	481.154
miR-31-x	MLLT11	-1	487.143	482.874	480.88	487.561
miR-3968-z	MSTRG.9554	-1	503.081	493.301	496.655	497.949
miR-3968-z	LYZ	-1	503.081	493.301	501.315	501.709
miR-3968-z	SERPINB1	-1	503.081	493.301	508.737	493.943
miR-3968-z	SUSD1	-1	503.081	493.301	508.208	495.809
miR-3968-z	STXBP1	-1	503.081	493.301	507.583	488.84
miR-3968-z	IFIT3	-1	503.081	493.301	504.859	485.445
miR-3968-z	PPP1R3C	-1	503.081	493.301	504.962	488.862
miR-3968-z	ALDH1A2	-1	503.081	493.301	500.93	499.528
miR-3968-z	TNFSF14	-1	503.081	493.301	503.907	491.399
miR-3968-z	EFR3B	-1	503.081	493.301	499.877	489.949
miR-3968-z	PPP1R3B	-1	503.081	493.301	506.061	496.442
miR-3968-z	ESR1	-1	503.081	493.301	498.197	489.522
miR-3968-z	OGN	-1	503.081	493.301	509.542	489.885
miR-3968-z	KLHL33	-1	503.081	493.301	507.864	485.209
miR-3968-z	GRIA2	-1	503.081	493.301	501.672	497.815
miR-3968-z	TRABD2B	-1	503.081	493.301	500.561	496.978
miR-3968-z	GTPBP3	-1	503.081	493.301	506.114	486.431
miR-3968-z	MGST1	-1	503.081	493.301	509.064	487.334
miR-3968-z	EIF2AK2	-1	503.081	493.301	503.431	488.262
miR-3968-z	ERC2	-1	503.081	493.301	500.004	487.529
miR-3968-z	SRSF5	-1	503.081	493.301	498.228	499.332
miR-3968-z	PRKCD	-1	503.081	493.301	504.266	495.442
miR-3968-z	PBLD	-1	503.081	493.301	502.281	487.337
miR-3968-z	MALRD1	-1	503.081	493.301	498.953	497.894
miR-3968-z	ENOX2	-1	503.081	493.301	503.818	497.736
miR-3968-z	PAK1	-1	503.081	493.301	496.6	491.4
miR-3968-z	ENSSSCG00000049910	-1	503.081	493.301	504.603	500.447
miR-3968-z	Pol	-1	503.081	493.301	503.004	501.461
miR-3968-z	ENSSSCG00000049444	-1	503.081	493.301	501.564	495.161
miR-505-y	MSTRG.9554	-1	497.147	492.801	496.655	497.949
miR-505-y	PBX3	-1	497.147	492.801	493.443	490.276
miR-505-y	MSH2	-1	497.147	492.801	502.355	489.502
miR-505-y	PPP1R3C	-1	497.147	492.801	504.962	488.862
miR-505-y	ERAP2	-1	497.147	492.801	505.975	490.305
miR-505-y	ALDH1A2	-1	497.147	492.801	500.93	499.528
miR-505-y	TNFSF14	-1	497.147	492.801	503.907	491.399
miR-505-y	EFR3B	-1	497.147	492.801	499.877	489.949
miR-505-y	ARL10	-1	497.147	492.801	497.67	494.624
miR-505-y	BMPR1B	-1	497.147	492.801	498.087	483.234
miR-505-y	IGFBP5	-1	497.147	492.801	493.291	498.338
miR-505-y	SIGLEC1	-1	497.147	492.801	499.438	494.852
miR-505-y	Bst2	-1	497.147	492.801	496.132	482.841
miR-505-y	PRKCD	-1	497.147	492.801	504.266	495.442
miR-505-y	GRIA2	-1	497.147	492.801	501.672	497.815
miR-505-y	PDGFA	-1	497.147	492.801	487.949	498.588
miR-505-y	MALRD1	-1	497.147	492.801	498.953	497.894
miR-505-y	PON1	-1	497.147	492.801	490.437	497.195
miR-505-y	ZCWPW2	-1	497.147	492.801	494.204	483.694
miR-505-y	PLAC8	-1	497.147	492.801	489.459	498.939
miR-738-z	ADAMTS8	-1	498.694	476.027	500.586	476.503
miR-8159-x	HMOX2	-1	487.564	491.215	489.742	486.61
miR-8159-x	HTATIP2	-1	487.564	491.215	491.041	484.656
miR-8159-x	AMPD3	-1	487.564	491.215	482.946	488.711
miR-8159-x	PHF24	-1	487.564	491.215	484.67	489.365
miR-8159-x	OSBPL11	-1	487.564	491.215	484.018	496.779
miR-9182-z	RDH16	-1	501.085	486.082	502.655	484.271
miR-9182-z	ESR1	-1	501.085	486.082	498.197	489.522
miR-9182-z	SIGLEC1	-1	501.085	486.082	499.438	494.852
miR-9182-z	PTK2B	-1	501.085	486.082	505.705	483.631
miR-9182-z	GALNT7	-1	501.085	486.082	503.759	479.164
miR-9182-z	DUSP10	-1	501.085	486.082	505.37	480.106
miR-9182-z	ERAP2	-1	501.085	486.082	505.975	490.305
miR-9182-z	KCNAB1	-1	501.085	486.082	493.953	487.865
miR-9182-z	ARL10	-1	501.085	486.082	497.67	494.624
miR-9182-z	BMPR1B	-1	501.085	486.082	498.087	483.234
miR-9182-z	RNF213	-1	501.085	486.082	500.24	493.316
miR-9182-z	EIF2AK2	-1	501.085	486.082	503.431	488.262
miR-9182-z	ERC2	-1	501.085	486.082	500.004	487.529
miR-9182-z	TACC1	-1	501.085	486.082	495.175	489.877
miR-9182-z	PBLD	-1	501.085	486.082	502.281	487.337
miR-9182-z	CITED4	-1	501.085	486.082	502.279	478.283
miR-9182-z	DCLRE1C	-1	501.085	486.082	507.649	490.388
miR-9182-z	SDK2	-1	501.085	486.082	495.882	485.315
miR-9182-z	RHOB	-1	501.085	486.082	500.395	478.661
miR-9182-z	ENSSSCG00000049444	-1	501.085	486.082	501.564	495.161
miR-95-y	MX2	-1	490.853	489.411	491.258	495.091
miR-95-y	MYH8	-1	490.853	489.411	485.323	494.917
miR-95-y	PAK1	-1	490.853	489.411	496.6	491.4
miR-95-y	POC5	-1	490.853	489.411	496.772	480.926
novel-m0003-5p	ZBP1	-1	493.756	503.708	495.22	502.12
novel-m0003-5p	RGS16	-1	493.756	503.708	494.615	499.793
novel-m0003-5p	IGFBP5	-1	493.756	503.708	493.291	498.338
novel-m0003-5p	SRSF5	-1	493.756	503.708	498.228	499.332
novel-m0003-5p	MISP	-1	493.756	503.708	496.156	500.641
novel-m0019-5p	MSTRG.1550	-1	489.279	482.156	495.892	476.425
novel-m0019-5p	SLC45A4	-1	489.279	482.156	497.195	477.793
novel-m0019-5p	NMNAT2	-1	489.279	482.156	493.505	480.01
novel-m0019-5p	AMPD3	-1	489.279	482.156	482.946	488.711
novel-m0019-5p	MAFF	-1	489.279	482.156	483.3	481.017
novel-m0019-5p	DIPK2B	-1	489.279	482.156	489.319	479.09
novel-m0019-5p	PHF24	-1	489.279	482.156	484.67	489.365
novel-m0019-5p	TLCD2	-1	489.279	482.156	486.572	487.271
novel-m0019-5p	ESRRG	-1	489.279	482.156	485.577	479.418
novel-m0019-5p	CCDC22	-1	489.279	482.156	487.782	486.014
novel-m0019-5p	ENSSSCG00000036622	-1	489.279	482.156	485.07	483.027
novel-m0019-5p	DIRAS1	-1	489.279	482.156	487.197	480.803
novel-m0019-5p	HMOX2	-1	489.279	482.156	489.742	486.61
novel-m0019-5p	TECPR1	-1	489.279	482.156	491.269	478.664
novel-m0019-5p	HGS	-1	489.279	482.156	492.146	481.369
novel-m0081-3p	Vamp1	-1	500.431	491.649	491.796	491.925
novel-m0081-3p	APOE	-1	500.431	491.649	509.004	492.058
novel-m0081-3p	ZBP1	-1	500.431	491.649	495.22	502.12
novel-m0081-3p	PTK2B	-1	500.431	491.649	505.705	483.631
novel-m0081-3p	PPP1R3C	-1	500.431	491.649	504.962	488.862
novel-m0081-3p	KCNIP2	-1	500.431	491.649	495.858	487.805
novel-m0081-3p	RGS16	-1	500.431	491.649	494.615	499.793
novel-m0081-3p	SCN4B	-1	500.431	491.649	505.895	494.279
novel-m0081-3p	PPP1R3B	-1	500.431	491.649	506.061	496.442
novel-m0081-3p	ARL10	-1	500.431	491.649	497.67	494.624
novel-m0081-3p	NPPC	-1	500.431	491.649	505.645	492.681
novel-m0081-3p	KIF22	-1	500.431	491.649	501.283	482.393
novel-m0081-3p	UBE2L6	-1	500.431	491.649	502.566	499.638
novel-m0081-3p	EIF2AK2	-1	500.431	491.649	503.431	488.262
novel-m0081-3p	PRKCD	-1	500.431	491.649	504.266	495.442
novel-m0081-3p	BMP5	-1	500.431	491.649	502.283	481.034
novel-m0081-3p	TRABD2B	-1	500.431	491.649	500.561	496.978
novel-m0081-3p	RNF213	-1	500.431	491.649	500.24	493.316
novel-m0081-3p	MAPK11	-1	500.431	491.649	504.002	482.243
novel-m0081-3p	PBLD	-1	500.431	491.649	502.281	487.337
novel-m0081-3p	MISP	-1	500.431	491.649	496.156	500.641
novel-m0081-3p	PNKD	-1	500.431	491.649	507.431	486.819
novel-m0081-3p	CD300LF	-1	500.431	491.649	498.968	502.416
novel-m0081-3p	LRRN1	-1	500.431	491.649	492.322	493.747
novel-m0081-3p	SLC7A5	-1	500.431	491.649	499.725	480.872
novel-m0081-3p	SLC29A2	-1	500.431	491.649	489.714	495.289
novel-m0081-3p	PAK1	-1	500.431	491.649	496.6	491.4
novel-m0081-3p	SCD	-1	500.431	491.649	497.735	487.188
novel-m0081-3p	PPP1R14C	-1	500.431	491.649	506.243	482.191
novel-m0081-3p	CES1	-1	500.431	491.649	497.979	500.857
novel-m0090-5p	MSTRG.9554	-1	494.55	495.044	496.655	497.949
novel-m0090-5p	Vamp1	-1	494.55	495.044	491.796	491.925
novel-m0090-5p	SIGLEC1	-1	494.55	495.044	499.438	494.852
novel-m0090-5p	KCNIP2	-1	494.55	495.044	495.858	487.805
novel-m0090-5p	IER5	-1	494.55	495.044	489.865	503.008
novel-m0090-5p	KCNAB1	-1	494.55	495.044	493.953	487.865
novel-m0090-5p	ARL10	-1	494.55	495.044	497.67	494.624
novel-m0090-5p	NPPC	-1	494.55	495.044	505.645	492.681
novel-m0090-5p	MISP	-1	494.55	495.044	496.156	500.641
novel-m0090-5p	FANCM	-1	494.55	495.044	487.555	496.47
novel-m0090-5p	DIO2	-1	494.55	495.044	491.293	501.469
novel-m0090-5p	SDK2	-1	494.55	495.044	495.882	485.315
novel-m0090-5p	PAK1	-1	494.55	495.044	496.6	491.4
novel-m0090-5p	RSAD2	-1	494.55	495.044	491.162	499.633
novel-m0090-5p	CES1	-1	494.55	495.044	497.979	500.857
novel-m0090-5p	ENSSSCG00000049444	-1	494.55	495.044	501.564	495.161
novel-m0098-3p	MSTRG.9554	-1	495.794	496.369	496.655	497.949
novel-m0098-3p	MAK	-1	495.794	496.369	487.437	501.709
novel-m0098-3p	LEO1	-1	495.794	496.369	498.003	504.041
novel-m0098-3p	MSH2	-1	495.794	496.369	502.355	489.502
novel-m0098-3p	RNF213	-1	495.794	496.369	500.24	493.316
novel-m0098-3p	CACNA2D3	-1	495.794	496.369	488.318	493.778
novel-m0098-3p	IGFBP5	-1	495.794	496.369	493.291	498.338
novel-m0098-3p	EIF2AK2	-1	495.794	496.369	503.431	488.262
novel-m0098-3p	ESR1	-1	495.794	496.369	498.197	489.522
novel-m0098-3p	PBX3	-1	495.794	496.369	493.443	490.276
novel-m0098-3p	RSAD2	-1	495.794	496.369	491.162	499.633
novel-m0098-3p	SRSF5	-1	495.794	496.369	498.228	499.332
novel-m0098-3p	PON1	-1	495.794	496.369	490.437	497.195
novel-m0098-3p	LRRN1	-1	495.794	496.369	492.322	493.747
novel-m0098-3p	DIO2	-1	495.794	496.369	491.293	501.469
novel-m0098-3p	PAK1	-1	495.794	496.369	496.6	491.4
novel-m0098-3p	H2AC8	-1	495.794	496.369	493.045	501.494
novel-m0098-3p	UBE2L6	-1	495.794	496.369	502.566	499.638
novel-m0098-3p	ENSSSCG00000049444	-1	495.794	496.369	501.564	495.161
ssc-miR-10386	MSTRG.9554	-1	489.321	501.213	496.655	497.949
ssc-miR-10386	ZBP1	-1	489.321	501.213	495.22	502.12
ssc-miR-10386	IER5	-1	489.321	501.213	489.865	503.008
ssc-miR-10386	PDGFA	-1	489.321	501.213	487.949	498.588
ssc-miR-10386	SLC29A2	-1	489.321	501.213	489.714	495.289
ssc-miR-205	HTATIP2	-1	486.318	484.771	491.041	484.656
ssc-miR-205	IVNS1ABP	-1	486.318	484.771	483.155	483.064
ssc-miR-205	CRTAC1	-1	486.318	484.771	484.304	491.743
ssc-miR-205	ESRRG	-1	486.318	484.771	485.577	479.418
ssc-miR-205	CCDC22	-1	486.318	484.771	487.782	486.014
ssc-miR-205	DIRAS1	-1	486.318	484.771	487.197	480.803
ssc-miR-205	GALNT15	-1	486.318	484.771	486.294	489.507
ssc-miR-454	MSTRG.9554	-1	495.588	493.965	496.655	497.949
ssc-miR-454	Vamp1	-1	495.588	493.965	491.796	491.925
ssc-miR-454	PAK1	-1	495.588	493.965	496.6	491.4
ssc-miR-454	RGS16	-1	495.588	493.965	494.615	499.793
ssc-miR-454	RAB34	-1	495.588	493.965	486.336	499.936
ssc-miR-454	TNFSF14	-1	495.588	493.965	503.907	491.399
ssc-miR-454	SCN4B	-1	495.588	493.965	505.895	494.279
ssc-miR-454	KCNAB1	-1	495.588	493.965	493.953	487.865
ssc-miR-454	IGFBP5	-1	495.588	493.965	493.291	498.338
ssc-miR-454	ESR1	-1	495.588	493.965	498.197	489.522
ssc-miR-454	PSTPIP2	-1	495.588	493.965	492.762	486.163
ssc-miR-454	ERC2	-1	495.588	493.965	500.004	487.529
ssc-miR-454	SRSF5	-1	495.588	493.965	498.228	499.332
ssc-miR-454	MALRD1	-1	495.588	493.965	498.953	497.894
ssc-miR-454	ENOX2	-1	495.588	493.965	503.818	497.736
ssc-miR-454	ADAMTS18	-1	495.588	493.965	499.391	484.08
ssc-miR-454	OR6N2	-1	495.588	493.965	486.104	497.91
ssc-miR-454	H2AC8	-1	495.588	493.965	493.045	501.494
