# Supplementary material for: Integrated Analysis of miRNA and mRNA Expression Profiles Associated with Development of Skeletal Muscle of Jiangquan Black Pigs
Source: Genes (Basel). 2025 Jun 12;16(6):701. doi: 10.3390/genes16060701 (PMC12193276; doi:10.3390/genes16060701)
Supplement: Supplementary file 1 [file genes-16-00701-s001.zip › Supplymentary Table S3.xlsx]

## Sheet: Sheet1
Table of miRNA macth_annotation.stat.unique
sample	total_unique	rRNA_unique	scRNA_unique	snRNA_unique	snoRNA_unique	tRNA_unique
all	1400220	16427 (1.17%)	34 (0.00%)	1189 (0.08%)	1642 (0.12%)	3837 (0.27%)
F-1	228941	10994 (4.80%)	17 (0.01%)	687 (0.30%)	996 (0.44%)	2503 (1.09%)
F-2	227042	11630 (5.12%)	23 (0.01%)	740 (0.33%)	1122 (0.49%)	2601 (1.15%)
F-3	230724	12545 (5.44%)	22 (0.01%)	746 (0.32%)	1068 (0.46%)	2616 (1.13%)
F-4	233572	11253 (4.82%)	22 (0.01%)	678 (0.29%)	1066 (0.46%)	2402 (1.03%)
S-1	243434	12429 (5.11%)	26 (0.01%)	728 (0.30%)	1158 (0.48%)	2694 (1.11%)
S-2	203570	11770 (5.78%)	27 (0.01%)	726 (0.36%)	1119 (0.55%)	2565 (1.26%)
S-3	372196	11926 (3.20%)	29 (0.01%)	803 (0.22%)	1220 (0.33%)	2730 (0.73%)
S-4	284846	13574 (4.77%)	27 (0.01%)	809 (0.28%)	1229 (0.43%)	2851 (1.00%)
sample	exon_sense_unique	LTR_unique	LINE_unique	SINE_unique	DNA_unique	exist_mirna_unique
all	7816 (0.56%)	207 (0.01%)	474 (0.03%)	3486 (0.25%)	117 (0.01%)	3071 (0.22%)
F-1	3210 (1.40%)	124 (0.05%)	232 (0.10%)	1273 (0.56%)	58 (0.03%)	2679 (1.17%)
F-2	3083 (1.36%)	120 (0.05%)	196 (0.09%)	1199 (0.53%)	61 (0.03%)	2635 (1.16%)
F-3	3201 (1.39%)	119 (0.05%)	213 (0.09%)	1182 (0.51%)	55 (0.02%)	2636 (1.14%)
F-4	3688 (1.58%)	121 (0.05%)	196 (0.08%)	1269 (0.54%)	63 (0.03%)	2631 (1.13%)
S-1	3586 (1.47%)	123 (0.05%)	189 (0.08%)	1115 (0.46%)	59 (0.02%)	2724 (1.12%)
S-2	2526 (1.24%)	120 (0.06%)	194 (0.10%)	1280 (0.63%)	56 (0.03%)	2663 (1.31%)
S-3	3383 (0.91%)	139 (0.04%)	310 (0.08%)	2869 (0.77%)	71 (0.02%)	2626 (0.71%)
S-4	4061 (1.43%)	110 (0.04%)	225 (0.08%)	1376 (0.48%)	60 (0.02%)	2696 (0.95%)
sample	exist_mirna_edit_unique	known_mirna_unique	novel_mirna_unique	genome_others_unique	unann_unique
all	13776 (0.98%)	13045 (0.93%)	490 (0.03%)	12240 (0.87%)	1322369 (94.44%)
F-1	11353 (4.96%)	9249 (4.04%)	367 (0.16%)	7007 (3.06%)	178192 (77.83%)
F-2	9994 (4.40%)	8697 (3.83%)	384 (0.17%)	7249 (3.19%)	177308 (78.09%)
F-3	10488 (4.55%)	9237 (4.00%)	387 (0.17%)	7542 (3.27%)	178667 (77.44%)
F-4	10809 (4.63%)	9383 (4.02%)	374 (0.16%)	7586 (3.25%)	182031 (77.93%)
S-1	11746 (4.83%)	10306 (4.23%)	364 (0.15%)	8191 (3.36%)	187996 (77.23%)
S-2	10399 (5.11%)	9278 (4.56%)	393 (0.19%)	6946 (3.41%)	153508 (75.41%)
S-3	10807 (2.90%)	9583 (2.57%)	378 (0.10%)	7058 (1.90%)	318264 (85.51%)
S-4	10889 (3.82%)	9767 (3.43%)	401 (0.14%)	8730 (3.06%)	228041 (80.06%)
Table of total length distribution
length	F	S
16	0	0
17	0	0
18	508305	614445
19	898616	951859
20	3292328	3487623
21	9997926	10455880
22	27359011	29956031
23	10875119	12395701
24	2183619	2605830
25	298479	412801
26	123020	193608
27	73026	120786
28	23125	42351
29	10164	17186
30	4410	7293
31	3670	5353
32	3359	4620
33	2299	6338
34	1095	2658
35	337	584
Table of base bias distribution of miRNAs
pos	A	U	C	G	all
1	1224197	3146777	356399	31608	4758981
2	1127957	914185	1371846	1344993	4758981
3	770950	343050	1687740	1957241	4758981
4	2417978	490205	692353	1158445	4758981
5	1644265	1137301	589201	1388214	4758981
6	439077	2308003	1244590	767311	4758981
7	1324272	618188	1177089	1639432	4758981
8	822480	1303060	1928943	704498	4758981
9	1458384	1125801	1405522	769274	4758981
10	1783098	752755	858835	1364293	4758981
11	1166790	1516922	999852	1075417	4758981
12	784509	1189021	1030367	1755084	4758981
13	2128703	864007	1314490	451781	4758981
14	2118139	1324781	407645	908416	4758981
15	1684700	251493	942114	1880674	4758981
16	1012311	1960532	1130344	655794	4758981
17	1556125	969818	1422517	810521	4758981
18	360576	2449208	730318	1218879	4758981
19	761429	930317	1092740	1795600	4580086
20	998309	1881380	704369	988462	4572520
21	1084772	679239	1772439	999601	4536051
22	879823	1994380	1119764	306076	4300043
23	754228	824684	842828	22144	2443884
24	294730	234037	4530	2070	535367
	Table of DE miRNAs identified between the S group and the F group
	id	log2(fc)	PValue
	let-7-z	-1.33262	0.00259725
	miR-10955-z	-1.67993	0.00419661
	miR-11-y	1.77003	0.0496626
	miR-12135-z	-2.24812	0.0185922
	miR-142-x	1.24532	0.0145617
	miR-146-z	5.15982	0.0110057
	miR-182-y	2.76666	0.0372001
	miR-202-z	-1.20476	0.0386278
	miR-245-y	2.38143	0.014254
	miR-263-x	1.97223	0.0087126
	miR-276-y	1.67675	0.012276
	miR-277-y	2.27836	0.0181264
	miR-2-y	2.6349	0.0301538
	miR-31-x	1.8695	0.00822648
	miR-505-y	-2.32379	0.0433662
	miR-738-z	6.19589	0.00545676
	miR-8159-x	3.50253	0.0435947
	miR-9182-z	-3.90641	0.0415457
	novel-m0003-5p	-1.60463	0.0316773
	novel-m0019-5p	1.35773	0.0360452
	novel-m0081-3p	-3.79198	0.0191198
	novel-m0090-5p	-5.69662	0.00782675
	novel-m0098-3p	-4.10939	0.0281235
	ssc-miR-10386	-1.5769	0.0257287
	ssc-miR-205	1.24339	0.00981822
	ssc-miR-4332	-2.71981	0.00262567
	ssc-miR-454	-3.97911	0.0253269
