# Supplementary material for: Integrated Analysis of miRNA and mRNA Expression Profiles Associated with Development of Skeletal Muscle of Jiangquan Black Pigs
Source: Genes (Basel). 2025 Jun 12;16(6):701. doi: 10.3390/genes16060701 (PMC12193276; doi:10.3390/genes16060701)
Supplement: Supplementary file 1 [file genes-16-00701-s001.zip › Supplymentary Table S4.xlsx]

## Sheet: Sheet1
Table of GO enrichment analysis of target genes of DE miRNAs
GO ID (level1)	GO Term (level1)	GO ID (level2)	GO Term (level2)	number_ (up)	number_ (down)
GO:0008150	Biological Process	GO:0044419	biological process involved in interspecies interaction between organisms	30	4
GO:0008150	Biological Process	GO:0016032	viral process	11	1
GO:0008150	Biological Process	GO:0048518	positive regulation of biological process	61	21
GO:0008150	Biological Process	GO:0002376	immune system process	37	5
GO:0008150	Biological Process	GO:0048519	negative regulation of biological process	54	13
GO:0008150	Biological Process	GO:0051704	multi-organism process	14	3
GO:0008150	Biological Process	GO:0048511	rhythmic process	6	1
GO:0008150	Biological Process	GO:0008152	metabolic process	97	37
GO:0008150	Biological Process	GO:0050896	response to stimulus	78	26
GO:0008150	Biological Process	GO:0098754	detoxification	2	1
GO:0008150	Biological Process	GO:0040011	locomotion	17	5
GO:0008150	Biological Process	GO:0051179	localization	51	18
GO:0008150	Biological Process	GO:0050789	regulation of biological process	98	36
GO:0008150	Biological Process	GO:0110148	biomineralization	3	0
GO:0008150	Biological Process	GO:0032502	developmental process	47	15
GO:0008150	Biological Process	GO:0065007	biological regulation	101	38
GO:0008150	Biological Process	GO:0022414	reproductive process	11	3
GO:0008150	Biological Process	GO:0000003	reproduction	11	3
GO:0008150	Biological Process	GO:0023052	signaling	56	19
GO:0008150	Biological Process	GO:0009987	cellular process	140	51
GO:0008150	Biological Process	GO:0040007	growth	8	0
GO:0008150	Biological Process	GO:0043473	pigmentation	1	0
GO:0008150	Biological Process	GO:0032501	multicellular organismal process	60	15
GO:0008150	Biological Process	GO:0022610	biological adhesion	9	1
GO:0008150	Biological Process	GO:0007610	behavior	2	1
GO:0003674	Molecular Function	GO:0003824	catalytic activity	72	24
GO:0003674	Molecular Function	GO:0005198	structural molecule activity	17	1
GO:0003674	Molecular Function	GO:0005488	binding	118	43
GO:0003674	Molecular Function	GO:0016209	antioxidant activity	3	0
GO:0003674	Molecular Function	GO:0098772	molecular function regulator	24	3
GO:0003674	Molecular Function	GO:0031386	protein tag	1	0
GO:0003674	Molecular Function	GO:0140657	ATP-dependent activity	10	0
GO:0003674	Molecular Function	GO:0140299	small molecule sensor activity	1	0
GO:0003674	Molecular Function	GO:0003774	cytoskeletal motor activity	2	0
GO:0003674	Molecular Function	GO:0060090	molecular adaptor activity	4	1
GO:0003674	Molecular Function	GO:0044183	protein folding chaperone	1	0
GO:0003674	Molecular Function	GO:0005215	transporter activity	8	5
GO:0003674	Molecular Function	GO:0045182	translation regulator activity	1	0
GO:0003674	Molecular Function	GO:0140110	transcription regulator activity	10	6
GO:0003674	Molecular Function	GO:0060089	molecular transducer activity	7	5
GO:0005575	Cellular Component	GO:0032991	protein-containing complex	47	11
GO:0005575	Cellular Component	GO:0110165	cellular anatomical entity	155	57
The table of GO enrichment analysis of target genes of DE miRNAs
GO ID (level1)	GO Term (level1)	GO ID (level2)	GO Term (level2)	number_of_S-vs-F (All)
GO:0008150	Biological Process	GO:0048518	positive regulation of biological process	9076
GO:0008150	Biological Process	GO:0051179	localization	9733
GO:0008150	Biological Process	GO:0048519	negative regulation of biological process	7527
GO:0008150	Biological Process	GO:0032502	developmental process	8278
GO:0008150	Biological Process	GO:0022610	biological adhesion	2206
GO:0008150	Biological Process	GO:0065007	biological regulation	17978
GO:0008150	Biological Process	GO:0050789	regulation of biological process	16754
GO:0008150	Biological Process	GO:0008152	metabolic process	16969
GO:0008150	Biological Process	GO:0009987	cellular process	25033
GO:0008150	Biological Process	GO:0040011	locomotion	2675
GO:0008150	Biological Process	GO:0007610	behavior	851
GO:0008150	Biological Process	GO:0040007	growth	1222
GO:0008150	Biological Process	GO:0048511	rhythmic process	389
GO:0008150	Biological Process	GO:0016032	viral process	497
GO:0008150	Biological Process	GO:0002376	immune system process	3421
GO:0008150	Biological Process	GO:0023052	signaling	8800
GO:0008150	Biological Process	GO:0043473	pigmentation	145
GO:0008150	Biological Process	GO:0032501	multicellular organismal process	9022
GO:0008150	Biological Process	GO:1905413	regulation of dense core granule exocytosis	2
GO:0008150	Biological Process	GO:0044848	biological phase	9
GO:0008150	Biological Process	GO:0050896	response to stimulus	11668
GO:0008150	Biological Process	GO:0051703	biological process involved in intraspecies interaction between organisms	52
GO:0008150	Biological Process	GO:0110148	biomineralization	195
GO:0008150	Biological Process	GO:0022414	reproductive process	1561
GO:0008150	Biological Process	GO:0000003	reproduction	1564
GO:0008150	Biological Process	GO:0044419	biological process involved in interspecies interaction between organisms	1641
GO:0008150	Biological Process	GO:0051704	multi-organism process	1067
GO:0008150	Biological Process	GO:0019740	nitrogen utilization	3
GO:0008150	Biological Process	GO:0098754	detoxification	116
GO:0003674	Molecular Function	GO:0005488	binding	21055
GO:0003674	Molecular Function	GO:0003824	catalytic activity	9850
GO:0003674	Molecular Function	GO:0060090	molecular adaptor activity	613
GO:0003674	Molecular Function	GO:0098772	molecular function regulator	2652
GO:0003674	Molecular Function	GO:0005215	transporter activity	1878
GO:0003674	Molecular Function	GO:0140110	transcription regulator activity	2476
GO:0003674	Molecular Function	GO:0140104	molecular carrier activity	97
GO:0003674	Molecular Function	GO:0140313	molecular sequestering activity	8
GO:0003674	Molecular Function	GO:0140299	small molecule sensor activity	16
GO:0003674	Molecular Function	GO:0140657	ATP-dependent activity	1040
GO:0003674	Molecular Function	GO:0044183	protein folding chaperone	54
GO:0003674	Molecular Function	GO:0045182	translation regulator activity	232
GO:0003674	Molecular Function	GO:0003774	cytoskeletal motor activity	182
GO:0003674	Molecular Function	GO:0140223	general transcription initiation factor activity	37
GO:0003674	Molecular Function	GO:0038024	cargo receptor activity	131
GO:0003674	Molecular Function	GO:0016209	antioxidant activity	82
GO:0003674	Molecular Function	GO:0031386	protein tag	3
GO:0003674	Molecular Function	GO:0060089	molecular transducer activity	1415
GO:0003674	Molecular Function	GO:0005198	structural molecule activity	718
GO:0005575	Cellular Component	GO:0110165	cellular anatomical entity	27266
GO:0005575	Cellular Component	GO:0032991	protein-containing complex	8348
