# Supplementary material for: Integrated Analysis of miRNA and mRNA Expression Profiles Associated with Development of Skeletal Muscle of Jiangquan Black Pigs
Source: Genes (Basel). 2025 Jun 12;16(6):701. doi: 10.3390/genes16060701 (PMC12193276; doi:10.3390/genes16060701)
Supplement: Supplementary file 1 [file genes-16-00701-s001.zip › Supplymentary Table S5.xlsx]

## Sheet: Sheet1
	KEGG pathways of DE mRNAs
	Pathway	S-vs-F (124)	Pvalue	Pathway ID
	Alcoholism	16	2.31872e-09	ko05034
	Systemic lupus erythematosus	13	9.64361e-07	ko05322
	Neutrophil extracellular trap formation	14	1.19443e-06	ko04613
	Necroptosis	10	0.000192847	ko04217
	Insulin resistance	7	0.000741468	ko04931
	Hepatitis C	8	0.0022031	ko05160
	RIG-I-like receptor signaling pathway	5	0.00369894	ko04622
	Fluid shear stress and atherosclerosis	7	0.00405118	ko05418
	Influenza A	7	0.0115389	ko05164
	Viral carcinogenesis	7	0.0173331	ko05203
	Measles	7	0.0186137	ko05162
	Proteoglycans in cancer	7	0.0218585	ko05205
	Thyroid hormone signaling pathway	5	0.0221652	ko04919
	Phenylalanine metabolism	2	0.0245664	ko00360
	Cocaine addiction	3	0.0252478	ko05030
	GnRH signaling pathway	4	0.0311332	ko04912
	MAPK signaling pathway - fly	4	0.0356032	ko04013
	TGF-beta signaling pathway	4	0.0356032	ko04350
	Estrogen signaling pathway	5	0.0358719	ko04915
	NOD-like receptor signaling pathway	6	0.0389735	ko04621
	MAPK signaling pathway	8	0.0392008	ko04010
	Signaling pathways regulating pluripotency of stem cells	5	0.0407146	ko04550
	Insulin signaling pathway	5	0.0407146	ko04910
	Alcoholic liver disease	5	0.0470273	ko04936
	Biosynthesis of unsaturated fatty acids	2	0.0536641	ko01040
	Longevity regulating pathway - worm	5	0.0538924	ko04212
	Amphetamine addiction	3	0.0618479	ko05031
	Cytosolic DNA-sensing pathway	3	0.0683763	ko04623
	Epstein-Barr virus infection	7	0.0739476	ko05169
	Shigellosis	7	0.0772497	ko05131
	Mucin type O-glycan biosynthesis	2	0.0785956	ko00512
	Glyoxylate and dicarboxylate metabolism	2	0.0785956	ko00630
	Human papillomavirus infection	8	0.0814143	ko05165
	Coronavirus disease - COVID-19	9	0.0817147	ko05171
	AMPK signaling pathway	4	0.0840015	ko04152
	Hepatitis B	5	0.0853224	ko05161
	Phenylalanine, tyrosine and tryptophan biosynthesis	1	0.0871009	ko00400
	Alanine, aspartate and glutamate metabolism	2	0.090194	ko00250
	Tyrosine metabolism	2	0.0981885	ko00350
	Dopaminergic synapse	4	0.105587	ko04728
	Tryptophan metabolism	2	0.118981	ko00380
	Glycine, serine and threonine metabolism	2	0.123262	ko00260
	Progesterone-mediated oocyte maturation	3	0.124738	ko04914
	Other types of O-glycan biosynthesis	2	0.127582	ko00514
	Focal adhesion	5	0.1321	ko04510
	Autophagy - animal	4	0.133993	ko04140
	Adrenergic signaling in cardiomyocytes	4	0.136298	ko04261
	Salmonella infection	6	0.142193	ko05132
	Non-homologous end-joining	1	0.144666	ko03450
	Primary immunodeficiency	2	0.145197	ko05340
	Parathyroid hormone synthesis, secretion and action	3	0.160711	ko04928
	AGE-RAGE signaling pathway in diabetic complications	3	0.173342	ko04933
	Toll-like receptor signaling pathway	3	0.179761	ko04620
	C-type lectin receptor signaling pathway	3	0.182995	ko04625
	Glutathione metabolism	2	0.186405	ko00480
	Drug metabolism - cytochrome P450	2	0.195783	ko00982
	Sphingolipid signaling pathway	3	0.196085	ko04071
	Lipid and atherosclerosis	5	0.199324	ko05417
	Toxoplasmosis	3	0.206051	ko05145
	One carbon pool by folate	1	0.20901	ko00670
	Transcriptional misregulation in cancer	5	0.213082	ko05202
	Nitrogen metabolism	1	0.219256	ko00910
	Neurotrophin signaling pathway	3	0.219515	ko04722
	NF-kappa B signaling pathway	4	0.228494	ko04064
	Prolactin signaling pathway	2	0.23858	ko04917
	Herpes simplex virus 1 infection	8	0.240686	ko05168
	Epithelial cell signaling in Helicobacter pylori infection	2	0.243375	ko05120
	Thyroid hormone synthesis	2	0.252976	ko04918
	Lysosome	3	0.257375	ko04142
	Histidine metabolism	1	0.258944	ko00340
	Pantothenate and CoA biosynthesis	1	0.258944	ko00770
	Mismatch repair	1	0.258944	ko03430
	Drug metabolism - other enzymes	2	0.262586	ko00983
	Fc epsilon RI signaling pathway	2	0.267393	ko04664
	Chemical carcinogenesis - receptor activation	4	0.276565	ko05207
	Glycosaminoglycan biosynthesis - heparan sulfate / heparin	1	0.27803	ko00534
	Leukocyte transendothelial migration	3	0.281926	ko04670
	Retinol metabolism	2	0.286613	ko00830
	Adipocytokine signaling pathway	2	0.286613	ko04920
	Vitamin digestion and absorption	1	0.28739	ko04977
	Platinum drug resistance	2	0.300999	ko01524
	Fatty acid elongation	1	0.305749	ko00062
	Hippo signaling pathway - multiple species	1	0.314752	ko04392
	Insulin secretion	2	0.315337	ko04911
	Human immunodeficiency virus 1 infection	5	0.316164	ko05170
	Oxytocin signaling pathway	3	0.317329	ko04921
	Axon regeneration	2	0.320103	ko04361
	Gap junction	2	0.320103	ko04540
	PPAR signaling pathway	2	0.334353	ko03320
	Longevity regulating pathway	2	0.339085	ko04211
	IL-17 signaling pathway	2	0.348518	ko04657
	Autophagy - other	1	0.349621	ko04136
	Endocrine resistance	2	0.353218	ko01522
	Homologous recombination	2	0.353218	ko03440
	Propanoate metabolism	1	0.358059	ko00640
	Folate biosynthesis	1	0.358059	ko00790
	SNARE interactions in vesicular transport	1	0.358059	ko04130
	Complement and coagulation cascades	2	0.367247	ko04610
	Pertussis	2	0.367247	ko05133
	cAMP signaling pathway	4	0.367429	ko04024
	DNA replication	1	0.374612	ko03030
	Salivary secretion	2	0.376535	ko04970
	Prostate cancer	2	0.376535	ko05215
	Starch and sucrose metabolism	1	0.382729	ko00500
	Thyroid cancer	1	0.382729	ko05216
	Metabolic pathways	23	0.385941	ko01100
	cGMP-PKG signaling pathway	3	0.388121	ko04022
	Nicotinate and nicotinamide metabolism	1	0.390741	ko00760
	Circadian entrainment	2	0.394943	ko04713
	Glucagon signaling pathway	2	0.399508	ko04922
	Base excision repair	2	0.404056	ko03410
	Nicotine addiction	1	0.406458	ko05033
	Fc gamma R-mediated phagocytosis	2	0.408588	ko04666
	Protein processing in endoplasmic reticulum	3	0.409095	ko04141
	Hippo signaling pathway	3	0.412571	ko04390
	Axon guidance	3	0.426413	ko04360
	Vasopressin-regulated water reabsorption	1	0.436694	ko04962
	Chemokine signaling pathway	3	0.440143	ko04062
	Porphyrin metabolism	1	0.444011	ko00860
	Antifolate resistance	1	0.444011	ko01523
	Antigen processing and presentation	2	0.448599	ko04612
	Carbon metabolism	2	0.457288	ko01200
	Toll and Imd signaling pathway	1	0.458364	ko04624
	TNF signaling pathway	2	0.461602	ko04668
	Nucleotide excision repair	1	0.465402	ko03420
	Type II diabetes mellitus	1	0.465402	ko04930
	Growth hormone synthesis, secretion and action	2	0.465897	ko04935
	Sphingolipid metabolism	1	0.472349	ko00600
	Pyruvate metabolism	1	0.472349	ko00620
	Inflammatory mediator regulation of TRP channels	2	0.478661	ko04750
	Fat digestion and absorption	1	0.485976	ko04975
	Oocyte meiosis	2	0.49124	ko04114
	Fanconi anemia pathway	1	0.492658	ko03460
	Platelet activation	2	0.495391	ko04611
	Cytokine-cytokine receptor interaction	4	0.497475	ko04060
	Cysteine and methionine metabolism	1	0.499254	ko00270
	Valine, leucine and isoleucine degradation	1	0.499254	ko00280
	Arginine and proline metabolism	1	0.512191	ko00330
	Endocrine and other factor-regulated calcium reabsorption	1	0.512191	ko04961
	Carbohydrate digestion and absorption	1	0.512191	ko04973
	FoxO signaling pathway	2	0.515824	ko04068
	Fatty acid metabolism	1	0.524797	ko01212
	Ovarian steroidogenesis	1	0.524797	ko04913
	Cholesterol metabolism	1	0.524797	ko04979
	Relaxin signaling pathway	2	0.527822	ko04926
	VEGF signaling pathway	1	0.530978	ko04370
	Kaposi sarcoma-associated herpesvirus infection	3	0.535361	ko05167
	Osteoclast differentiation	2	0.53571	ko04380
	Long-term depression	1	0.537079	ko04730
	Apoptosis - fly	1	0.543102	ko04214
	Apoptosis	3	0.544698	ko04210
	Natural killer cell mediated cytotoxicity	2	0.551215	ko04650
	Calcium signaling pathway	4	0.551786	ko04020
	Longevity regulating pathway - multiple species	1	0.554915	ko04213
	Basal cell carcinoma	1	0.560708	ko05217
	Spliceosome	2	0.562606	ko03040
	Glycerolipid metabolism	1	0.572069	ko00561
	Vascular smooth muscle contraction	2	0.57379	ko04270
	Breast cancer	2	0.57379	ko05224
	Pathogenic Escherichia coli infection	3	0.577997	ko05130
	Long-term potentiation	1	0.583139	ko04720
	Glycolysis / Gluconeogenesis	1	0.588567	ko00010
	Chemical carcinogenesis - DNA adducts	1	0.588567	ko05204
	T cell receptor signaling pathway	2	0.595539	ko04660
	Metabolism of xenobiotics by cytochrome P450	1	0.599214	ko00980
	Cortisol synthesis and secretion	1	0.599214	ko04927
	Central carbon metabolism in cancer	1	0.599214	ko05230
	Regulation of actin cytoskeleton	3	0.601249	ko04810
	Mineral absorption	1	0.604434	ko04978
	Gastric cancer	2	0.609576	ko05226
	Ubiquitin mediated proteolysis	2	0.613027	ko04120
	Renin secretion	1	0.614673	ko04924
	Inositol phosphate metabolism	1	0.619694	ko00562
	Mitophagy - animal	1	0.619694	ko04137
	Melanoma	1	0.619694	ko05218
	Non-small cell lung cancer	1	0.619694	ko05223
	Prion disease	4	0.619987	ko05020
	Renal cell carcinoma	1	0.629541	ko05211
	Th17 cell differentiation	2	0.629938	ko04659
	Retrograde endocannabinoid signaling	2	0.629938	ko04723
	MicroRNAs in cancer	2	0.629938	ko05206
	Phospholipase D signaling pathway	2	0.633252	ko04072
	Wnt signaling pathway	2	0.633252	ko04310
	Cushing syndrome	2	0.633252	ko04934
	Staphylococcus aureus infection	2	0.633252	ko05150
	Glioma	1	0.634369	ko05214
	mTOR signaling pathway	2	0.636542	ko04150
	Human cytomegalovirus infection	3	0.645206	ko05163
	Diabetic cardiomyopathy	3	0.647838	ko05415
	Hepatocellular carcinoma	2	0.649474	ko05225
	Synaptic vesicle cycle	1	0.65759	ko04721
	Arrhythmogenic right ventricular cardiomyopathy	1	0.662056	ko05412
	Viral protein interaction with cytokine and cytokine receptor	1	0.670815	ko04061
	Peroxisome	1	0.670815	ko04146
	Arachidonic acid metabolism	1	0.675109	ko00590
	EGFR tyrosine kinase inhibitor resistance	1	0.675109	ko01521
	ErbB signaling pathway	1	0.675109	ko04012
	Huntington disease	4	0.694114	ko05016
	Pathways of neurodegeneration - multiple diseases	6	0.697472	ko05022
	Chemical carcinogenesis - reactive oxygen species	3	0.697604	ko05208
	Phagosome	2	0.705998	ko04145
	Legionellosis	1	0.711342	ko05134
	Thermogenesis	3	0.718215	ko04714
	ECM-receptor interaction	1	0.718833	ko04512
	GABAergic synapse	1	0.718833	ko04727
	Colorectal cancer	1	0.718833	ko05210
	Non-alcoholic fatty liver disease	2	0.724842	ko04932
	Phosphatidylinositol signaling system	1	0.726131	ko04070
	B cell receptor signaling pathway	1	0.726131	ko04662
	Choline metabolism in cancer	1	0.729709	ko05231
	Hypertrophic cardiomyopathy	1	0.729709	ko05410
	Cardiac muscle contraction	1	0.73324	ko04260
	Aldosterone synthesis and secretion	1	0.736726	ko04925
	Yersinia infection	2	0.74018	ko05135
	Pathways in cancer	6	0.741848	ko05200
	Melanogenesis	1	0.750224	ko04916
	Pancreatic secretion	1	0.750224	ko04972
	Small cell lung cancer	1	0.756713	ko05222
	Leishmaniasis	1	0.766135	ko05140
	Protein digestion and absorption	1	0.778136	ko04974
	Dilated cardiomyopathy	1	0.778136	ko05414
	Cholinergic synapse	1	0.783905	ko04725
	Glutamatergic synapse	1	0.789526	ko04724
	Cell adhesion molecules	2	0.802483	ko04514
	Serotonergic synapse	1	0.805532	ko04726
	Tuberculosis	2	0.819521	ko05152
	Purine metabolism	1	0.827304	ko00230
	Alzheimer disease	4	0.833762	ko05010
	Th1 and Th2 cell differentiation	1	0.838337	ko04658
	PD-L1 expression and PD-1 checkpoint pathway in cancer	1	0.838337	ko05235
	Endocytosis	2	0.841827	ko04144
	Neuroactive ligand-receptor interaction	3	0.850052	ko04080
	Apelin signaling pathway	1	0.860207	ko04371
	Spinocerebellar ataxia	1	0.877529	ko05017
	Chagas disease	1	0.877529	ko05142
	PI3K-Akt signaling pathway	3	0.88026	ko04151
	Rap1 signaling pathway	2	0.886534	ko04015
	Cellular senescence	1	0.88984	ko04218
	Ras signaling pathway	2	0.890068	ko04014
	JAK-STAT signaling pathway	1	0.898259	ko04630
	Rheumatoid arthritis	1	0.899599	ko05323
	Tight junction	1	0.903514	ko04530
	Amyotrophic lateral sclerosis	3	0.922112	ko05014
	Parkinson disease	2	0.924436	ko05012
	Human T-cell leukemia virus 1 infection	1	0.98029	ko05166
	Olfactory transduction	2	1	ko04740

## Sheet: Sheet2
KEGG pathways of target genes of DE miRNAs
Pathway	S-vs-F (13413)	Pvalue	Pathway ID
Axon guidance	451	7.33019e-15	ko04360
MAPK signaling pathway	648	4.5194e-11	ko04010
Phosphatidylinositol signaling system	256	8.61798e-11	ko04070
Autophagy - animal	368	1.04383e-10	ko04140
ErbB signaling pathway	249	1.38325e-10	ko04012
Choline metabolism in cancer	275	1.87142e-10	ko05231
Sphingolipid signaling pathway	275	3.25482e-10	ko04071
mTOR signaling pathway	353	5.26411e-10	ko04150
Progesterone-mediated oocyte maturation	236	1.65916e-09	ko04914
Insulin signaling pathway	346	3.22175e-09	ko04910
Lysosome	281	3.4061e-09	ko04142
Human papillomavirus infection	665	6.22594e-09	ko05165
FoxO signaling pathway	298	3.01338e-08	ko04068
Endocytosis	630	5.97066e-08	ko04144
VEGF signaling pathway	134	6.34065e-08	ko04370
Inositol phosphate metabolism	192	1.43496e-07	ko00562
Fc epsilon RI signaling pathway	159	3.13394e-07	ko04664
Calcium signaling pathway	514	6.71254e-07	ko04020
Cushing syndrome	322	7.91672e-07	ko04934
Human cytomegalovirus infection	460	9.63606e-07	ko05163
T cell receptor signaling pathway	301	1.00732e-06	ko04660
Acute myeloid leukemia	159	1.00762e-06	ko05221
Cellular senescence	357	1.0131e-06	ko04218
Tight junction	400	1.24555e-06	ko04530
EGFR tyrosine kinase inhibitor resistance	204	1.73856e-06	ko01521
GnRH signaling pathway	233	1.97282e-06	ko04912
Pathways in cancer	986	1.99177e-06	ko05200
Serotonergic synapse	219	2.1362e-06	ko04726
Hepatitis C	309	2.32444e-06	ko05160
Apelin signaling pathway	273	2.89185e-06	ko04371
Non-small cell lung cancer	171	2.97442e-06	ko05223
Long-term depression	139	3.38191e-06	ko04730
Rap1 signaling pathway	499	3.68931e-06	ko04015
Signaling pathways regulating pluripotency of stem cells	258	3.98787e-06	ko04550
Long-term potentiation	179	3.99957e-06	ko04720
Adherens junction	228	4.98051e-06	ko04520
Wnt signaling pathway	340	5.23729e-06	ko04310
Glutamatergic synapse	238	6.0667e-06	ko04724
Gap junction	197	6.89965e-06	ko04540
Ras signaling pathway	499	7.88913e-06	ko04014
Chemokine signaling pathway	341	1.14581e-05	ko04062
Circadian entrainment	202	1.47098e-05	ko04713
Colorectal cancer	217	1.62237e-05	ko05210
Prostate cancer	232	1.7265e-05	ko05215
Regulation of actin cytoskeleton	482	1.85159e-05	ko04810
Insulin resistance	289	2.00176e-05	ko04931
MicroRNAs in cancer	374	2.06269e-05	ko05206
Proteoglycans in cancer	482	2.35252e-05	ko05205
C-type lectin receptor signaling pathway	242	2.85282e-05	ko04625
Relaxin signaling pathway	274	2.85551e-05	ko04926
Neurotrophin signaling pathway	299	2.96664e-05	ko04722
Phospholipase D signaling pathway	326	2.99325e-05	ko04072
Lipid and atherosclerosis	464	3.00241e-05	ko05417
Glioma	180	3.13429e-05	ko05214
AGE-RAGE signaling pathway in diabetic complications	226	3.30146e-05	ko04933
TNF signaling pathway	219	3.58375e-05	ko04668
Axon regeneration	46	3.84022e-05	ko04361
Endocrine resistance	222	4.48649e-05	ko01522
Kaposi sarcoma-associated herpesvirus infection	378	4.67344e-05	ko05167
Dopaminergic synapse	297	5.37852e-05	ko04728
Pancreatic cancer	189	0.000100544	ko05212
Cholinergic synapse	223	0.000108434	ko04725
Human immunodeficiency virus 1 infection	490	0.000112465	ko05170
Type II diabetes mellitus	118	0.000125667	ko04930
Bacterial invasion of epithelial cells	215	0.000139959	ko05100
Hepatitis B	343	0.000142221	ko05161
Morphine addiction	178	0.000148697	ko05032
Inflammatory mediator regulation of TRP channels	248	0.000156374	ko04750
Longevity regulating pathway	197	0.000161477	ko04211
Growth hormone synthesis, secretion and action	266	0.000172976	ko04935
Bladder cancer	102	0.000184835	ko05219
Longevity regulating pathway - multiple species	132	0.00019575	ko04213
Oxytocin signaling pathway	333	0.000233761	ko04921
Glycosphingolipid biosynthesis - lacto and neolacto series	66	0.000240646	ko00601
Renin secretion	157	0.000273281	ko04924
Focal adhesion	460	0.000279226	ko04510
Chronic myeloid leukemia	180	0.000316729	ko05220
Osteoclast differentiation	261	0.000346244	ko04380
Purine metabolism	265	0.000350722	ko00230
PI3K-Akt signaling pathway	644	0.000353128	ko04151
Parathyroid hormone synthesis, secretion and action	221	0.000385005	ko04928
Yersinia infection	384	0.000407753	ko05135
Oocyte meiosis	275	0.000470724	ko04114
Aldosterone synthesis and secretion	215	0.000503415	ko04925
Spinocerebellar ataxia	300	0.000549102	ko05017
Hippo signaling pathway - multiple species	65	0.000612337	ko04392
Fluid shear stress and atherosclerosis	291	0.0006193	ko05418
GnRH secretion	134	0.000715879	ko04929
cGMP-PKG signaling pathway	347	0.000753335	ko04022
Cell adhesion molecules	374	0.000795269	ko04514
Leukocyte transendothelial migration	262	0.000884921	ko04670
PD-L1 expression and PD-1 checkpoint pathway in cancer	262	0.000884921	ko05235
Toll-like receptor signaling pathway	192	0.000940132	ko04620
Amoebiasis	206	0.00101005	ko05146
Mucin type O-glycan biosynthesis	63	0.00101099	ko00512
Endocrine and other factor-regulated calcium reabsorption	138	0.00111203	ko04961
Glucagon signaling pathway	254	0.00113357	ko04922
Renal cell carcinoma	160	0.00140951	ko05211
Cortisol synthesis and secretion	143	0.00141511	ko04927
Lysine degradation	149	0.00150701	ko00310
Natural killer cell mediated cytotoxicity	207	0.00203964	ko04650
Chemical carcinogenesis - receptor activation	390	0.00205344	ko05207
Protein processing in endoplasmic reticulum	355	0.00210358	ko04141
Small cell lung cancer	186	0.00221237	ko05222
AMPK signaling pathway	282	0.00227991	ko04152
Linoleic acid metabolism	62	0.00232423	ko00591
Thyroid hormone signaling pathway	279	0.00256096	ko04919
Platinum drug resistance	162	0.00359699	ko01524
Human T-cell leukemia virus 1 infection	487	0.00404134	ko05166
B cell receptor signaling pathway	179	0.00433173	ko04662
Amphetamine addiction	156	0.00469642	ko05031
Prolactin signaling pathway	162	0.00478501	ko04917
Metabolic pathways	2798	0.00501869	ko01100
Alcoholic liver disease	268	0.00555312	ko04936
Hepatocellular carcinoma	331	0.00593096	ko05225
Nicotine addiction	62	0.0066133	ko05033
Melanoma	143	0.00691519	ko05218
Sphingolipid metabolism	88	0.00749976	ko00600
Viral carcinogenesis	356	0.00822234	ko05203
p53 signaling pathway	159	0.00932985	ko04115
cAMP signaling pathway	464	0.0102537	ko04024
Endometrial cancer	156	0.0105972	ko05213
Other types of O-glycan biosynthesis	88	0.010842	ko00514
Hippo signaling pathway	310	0.0120491	ko04390
Regulation of lipolysis in adipocytes	103	0.0143678	ko04923
Measles	323	0.0145381	ko05162
Platelet activation	258	0.0181888	ko04611
Th17 cell differentiation	261	0.0195814	ko04659
Notch signaling pathway	109	0.0197371	ko04330
Thiamine metabolism	36	0.0203107	ko00730
Synaptic vesicle cycle	166	0.0212966	ko04721
Pantothenate and CoA biosynthesis	56	0.0220223	ko00770
MAPK signaling pathway - fly	56	0.0220223	ko04013
Melanogenesis	181	0.0226336	ko04916
Cell cycle	244	0.0231334	ko04110
Steroid biosynthesis	33	0.0235898	ko00100
Influenza A	289	0.0237717	ko05164
Apoptosis	264	0.024883	ko04210
Herpes simplex virus 1 infection	667	0.0268364	ko05168
GABAergic synapse	153	0.0306437	ko04727
Circadian rhythm	71	0.0313647	ko04710
Dorso-ventral axis formation	14	0.0319193	ko04320
Arrhythmogenic right ventricular cardiomyopathy	184	0.0365719	ko05412
Central carbon metabolism in cancer	155	0.0375129	ko05230
Toxoplasmosis	214	0.0378251	ko05145
Aldosterone-regulated sodium reabsorption	86	0.038554	ko04960
Mitophagy - animal	160	0.0406411	ko04137
Fc gamma R-mediated phagocytosis	214	0.0447321	ko04666
Hedgehog signaling pathway	112	0.0483874	ko04340
African trypanosomiasis	59	0.0567299	ko05143
Thyroid cancer	89	0.057562	ko05216
Th1 and Th2 cell differentiation	216	0.06076	ko04658
Protein export	46	0.0624135	ko03060
Biotin metabolism	6	0.0625765	ko00780
Glycosphingolipid biosynthesis - globo and isoglobo series	33	0.0649824	ko00603
Nitrogen metabolism	35	0.0671489	ko00910
Estrogen signaling pathway	248	0.0675015	ko04915
Pyrimidine metabolism	91	0.0730322	ko00240
RNA degradation	152	0.0739145	ko03018
Glycosaminoglycan biosynthesis - chondroitin sulfate / dermatan sulfate	28	0.0739811	ko00532
Peroxisome	206	0.0748284	ko04146
Glycosylphosphatidylinositol (GPI)-anchor biosynthesis	55	0.0768498	ko00563
Transcriptional misregulation in cancer	371	0.0813745	ko05202
Non-homologous end-joining	34	0.0814359	ko03450
Autophagy - other	78	0.085746	ko04136
Breast cancer	244	0.0902729	ko05224
beta-Alanine metabolism	79	0.0962631	ko00410
One carbon pool by folate	39	0.101787	ko00670
ECM-receptor interaction	188	0.111227	ko04512
Pentose and glucuronate interconversions	44	0.120475	ko00040
Maturity onset diabetes of the young	37	0.140952	ko04950
Vasopressin-regulated water reabsorption	85	0.143065	ko04962
Glyoxylate and dicarboxylate metabolism	66	0.144031	ko00630
Antifolate resistance	66	0.144031	ko01523
SNARE interactions in vesicular transport	77	0.150269	ko04130
Ovarian steroidogenesis	99	0.157063	ko04913
Ascorbate and aldarate metabolism	48	0.157566	ko00053
Collecting duct acid secretion	44	0.160223	ko04966
D-Amino acid metabolism	9	0.164162	ko00470
Glycosaminoglycan biosynthesis - heparan sulfate / heparin	32	0.165748	ko00534
Glycosphingolipid biosynthesis - ganglio series	28	0.165982	ko00604
Biosynthesis of unsaturated fatty acids	59	0.167607	ko01040
Epstein-Barr virus infection	416	0.167978	ko05169
NF-kappa B signaling pathway	220	0.168912	ko04064
Ubiquitin mediated proteolysis	318	0.171623	ko04120
HIF-1 signaling pathway	230	0.176889	ko04066
NOD-like receptor signaling pathway	289	0.193424	ko04621
Carbohydrate digestion and absorption	93	0.19386	ko04973
Chagas disease	239	0.195319	ko05142
Citrate cycle (TCA cycle)	68	0.213805	ko00020
Glycosaminoglycan degradation	34	0.220196	ko00531
Drug metabolism - other enzymes	115	0.222764	ko00983
N-Glycan biosynthesis	89	0.234113	ko00510
Propanoate metabolism	87	0.237757	ko00640
mRNA surveillance pathway	173	0.240929	ko03015
Adipocytokine signaling pathway	160	0.248882	ko04920
Insect hormone biosynthesis	3	0.250184	ko00981
Nicotinate and nicotinamide metabolism	79	0.253228	ko00760
Taste transduction	94	0.279522	ko04742
Butanoate metabolism	56	0.282706	ko00650
Lipoic acid metabolism	7	0.292636	ko00785
Cocaine addiction	88	0.293204	ko05030
Vascular smooth muscle contraction	259	0.295352	ko04270
Chemical carcinogenesis - DNA adducts	89	0.310906	ko05204
Aminoacyl-tRNA biosynthesis	95	0.33581	ko00970
Gastric acid secretion	158	0.340847	ko04971
Glycosaminoglycan biosynthesis - keratan sulfate	25	0.348074	ko00533
Ribosome biogenesis in eukaryotes	133	0.350074	ko03008
Homologous recombination	132	0.369924	ko03440
Fatty acid metabolism	125	0.370324	ko01212
Hippo signaling pathway - fly	8	0.371715	ko04391
Alcoholism	241	0.377391	ko05034
Basal transcription factors	79	0.382909	ko03022
IL-17 signaling pathway	131	0.39021	ko04657
Gastric cancer	266	0.39121	ko05226
Carbon metabolism	240	0.39251	ko01200
Fatty acid biosynthesis	40	0.393193	ko00061
JAK-STAT signaling pathway	257	0.396571	ko04630
Polyketide sugar unit biosynthesis	2	0.397056	ko00523
Circadian rhythm - fly	2	0.397056	ko04711
Epithelial cell signaling in Helicobacter pylori infection	13	0.409151	ko05120
Pathways of neurodegeneration - multiple diseases	804	0.409285	ko05022
Ether lipid metabolism	78	0.40945	ko00565
Basal cell carcinoma	90	0.413802	ko05217
Pertussis	135	0.414847	ko05133
alpha-Linolenic acid metabolism	34	0.421327	ko00592
Alzheimer disease	650	0.439037	ko05010
Various types of N-glycan biosynthesis	80	0.448941	ko00513
Salmonella infection	493	0.452243	ko05132
Sulfur relay system	14	0.459952	ko04122
Adrenergic signaling in cardiomyocytes	316	0.461773	ko04261
Insulin secretion	160	0.465257	ko04911
Histidine metabolism	45	0.465691	ko00340
Apoptosis - fly	17	0.4883	ko04214
Vitamin digestion and absorption	34	0.493263	ko04977
Glycerophospholipid metabolism	183	0.513706	ko00564
Terpenoid backbone biosynthesis	35	0.522354	ko00900
Caffeine metabolism	8	0.525269	ko00232
Mannose type O-glycan biosynthesis	28	0.533482	ko00515
Salivary secretion	148	0.533739	ko04970
Pyruvate metabolism	100	0.548099	ko00620
Valine, leucine and isoleucine biosynthesis	14	0.570916	ko00290
Protein digestion and absorption	196	0.582753	ko04974
Cholesterol metabolism	90	0.587679	ko04979
Cysteine and methionine metabolism	111	0.604676	ko00270
TGF-beta signaling pathway	137	0.619521	ko04350
Proximal tubule bicarbonate reclamation	50	0.641947	ko04964
Hematopoietic cell lineage	159	0.644748	ko04640
Nucleotide excision repair	84	0.654661	ko03420
Pathogenic Escherichia coli infection	46	0.666339	ko05130
Thyroid hormone synthesis	128	0.666361	ko04918
RNA polymerase	44	0.679074	ko03020
Porphyrin metabolism	65	0.68055	ko00860
Chemical carcinogenesis - reactive oxygen species	380	0.68127	ko05208
Alanine, aspartate and glutamate metabolism	58	0.694889	ko00250
Phosphonate and phosphinate metabolism	12	0.700023	ko00440
Phenylalanine, tyrosine and tryptophan biosynthesis	9	0.700123	ko00400
Viral protein interaction with cytokine and cytokine receptor	95	0.703462	ko04061
Leishmaniasis	142	0.71237	ko05140
Mismatch repair	38	0.7196	ko03430
Nucleocytoplasmic transport	227	0.722363	ko03013
Neutrophil extracellular trap formation	270	0.722458	ko04613
Apoptosis - multiple species	65	0.723215	ko04215
Glycerolipid metabolism	125	0.723629	ko00561
Bile secretion	174	0.7263	ko04976
Arachidonic acid metabolism	108	0.737113	ko00590
Primary bile acid biosynthesis	25	0.737799	ko00120
Fatty acid elongation	44	0.776114	ko00062
PPAR signaling pathway	169	0.776277	ko03320
Folate biosynthesis	53	0.785665	ko00790
Fatty acid degradation	102	0.78844	ko00071
Phototransduction	28	0.795574	ko04744
Glycine, serine and threonine metabolism	76	0.798659	ko00260
Steroid hormone biosynthesis	96	0.809559	ko00140
RIG-I-like receptor signaling pathway	102	0.815441	ko04622
Glutathione metabolism	86	0.818246	ko00480
Legionellosis	116	0.820433	ko05134
Spliceosome	227	0.822429	ko03040
Taurine and hypotaurine metabolism	30	0.826657	ko00430
Fat digestion and absorption	71	0.834137	ko04975
Viral myocarditis	167	0.843277	ko05416
Ferroptosis	90	0.855021	ko04216
Retrograde endocannabinoid signaling	222	0.856298	ko04723
Other glycan degradation	26	0.856473	ko00511
Retinol metabolism	107	0.858294	ko00830
C5-Branched dibasic acid metabolism	1	0.863209	ko00660
Cytokine-cytokine receptor interaction	292	0.865801	ko04060
Primary immunodeficiency	66	0.867135	ko05340
Arginine and proline metabolism	84	0.874231	ko00330
Fanconi anemia pathway	76	0.878388	ko03460
Phagosome	279	0.878635	ko04145
Starch and sucrose metabolism	63	0.889989	ko00500
Hedgehog signaling pathway - fly	11	0.89044	ko04341
Drug metabolism - cytochrome P450	81	0.893586	ko00982
DNA replication	55	0.897089	ko03030
Ubiquinone and other terpenoid-quinone biosynthesis	17	0.908821	ko00130
Cytosolic DNA-sensing pathway	69	0.910477	ko04623
Glycolysis / Gluconeogenesis	121	0.910736	ko00010
Metabolism of xenobiotics by cytochrome P450	75	0.910869	ko00980
Pancreatic secretion	163	0.91183	ko04972
Type I diabetes mellitus	113	0.913165	ko04940
Tuberculosis	325	0.91393	ko05152
Dilated cardiomyopathy	190	0.921061	ko05414
Thermogenesis	383	0.921747	ko04714
Necroptosis	242	0.930963	ko04217
Hypertrophic cardiomyopathy	182	0.931912	ko05410
Amino sugar and nucleotide sugar metabolism	88	0.943944	ko00520
Arginine biosynthesis	34	0.945845	ko00220
Neomycin, kanamycin and gentamicin biosynthesis	9	0.948364	ko00524
Sulfur metabolism	15	0.950217	ko00920
Riboflavin metabolism	11	0.955652	ko00740
Valine, leucine and isoleucine degradation	134	0.957753	ko00280
2-Oxocarboxylic acid metabolism	34	0.960165	ko01210
Phenylalanine metabolism	27	0.962621	ko00360
Rheumatoid arthritis	163	0.96419	ko05323
Intestinal immune network for IgA production	104	0.964387	ko04672
Mineral absorption	98	0.964645	ko04978
Allograft rejection	95	0.971491	ko05330
Antigen processing and presentation	161	0.975724	ko04612
Renin-angiotensin system	37	0.977481	ko04614
Fructose and mannose metabolism	63	0.978436	ko00051
Graft-versus-host disease	94	0.980289	ko05332
Non-alcoholic fatty liver disease	226	0.980625	ko04932
Tryptophan metabolism	85	0.981279	ko00380
Vitamin B6 metabolism	11	0.983806	ko00750
Biosynthesis of amino acids	127	0.988259	ko01230
Tyrosine metabolism	58	0.989568	ko00350
Vibrio cholerae infection	4	0.991489	ko05110
Prion disease	412	0.991589	ko05020
Inflammatory bowel disease	123	0.993558	ko05321
Toll and Imd signaling pathway	9	0.994441	ko04624
Phototransduction - fly	5	0.995343	ko04745
Selenocompound metabolism	29	0.996881	ko00450
Amyotrophic lateral sclerosis	587	0.997001	ko05014
Longevity regulating pathway - worm	16	0.997317	ko04212
Proteasome	69	0.997599	ko03050
ABC transporters	92	0.997625	ko02010
Neuroactive ligand-receptor interaction	411	0.998375	ko04080
Base excision repair	46	0.998682	ko03410
Pentose phosphate pathway	44	0.998956	ko00030
Autoimmune thyroid disease	100	0.999022	ko05320
Huntington disease	458	0.999274	ko05016
Shigellosis	51	0.999577	ko05131
Malaria	112	0.999605	ko05144
Parkinson disease	406	0.999893	ko05012
Asthma	61	0.999905	ko05310
Galactose metabolism	38	0.99992	ko00052
Complement and coagulation cascades	113	0.999968	ko04610
Cardiac muscle contraction	129	0.999982	ko04260
Diabetic cardiomyopathy	317	0.999999	ko05415
Oxidative phosphorylation	135	1	ko00190
Ribosome	149	1	ko03010
Olfactory transduction	178	1	ko04740
Staphylococcus aureus infection	113	1	ko05150
Coronavirus disease - COVID-19	318	1	ko05171
Systemic lupus erythematosus	114	1	ko05322
